# Supplementary material for: (E)-2-Methyl-5-(thiophen-2-ylmethyl­idene)cyclopentan-1-one
Source: Acta Crystallogr Sect E Struct Rep Online. 2011 Aug 27;67(Pt 9):o2443. doi: 10.1107/S1600536811033708 (PMC3200879; doi:10.1107/S1600536811033708)
Supplement: Supplementary file 1 [file e-67-o2443-sup1.cif]

##############################################################################
#                                                                            #
# This CIF contains the data in a paper accepted for publication in          #
# Acta Crystallographica Section E. It conforms to the requirements of       #
# Notes for Authors for Acta Crystallographica Section E, and has been       #
# peer reviewed under the auspices of the IUCr Commission on Journals.       #
#                                                                            #
# Full details of the Crystallographic Information File format               #
# are given in the paper "The Crystallographic Information File (CIF):       #
# a New Standard Archive File for Crystallography" by S. R. Hall, F. H.      #
# Allen and I. D. Brown [Acta Cryst. (1991), A47, 655-685].                  #
#                                                                            #
# The current version of the core CIF dictionary is obtainable from          #
# ftp://ftp.iucr.org/pub/cif_core.dic.                                       #
#                                                                            #
# Software is freely available for graphical display of the structure(s)     #
# in this CIF. For information consult the CIF software page                 #
# http://www.iucr.org/resources/cif/software.                                #
#                                                                            #
# This file may be used for bona fide research purposes within the           #
# scientific community so long as proper attribution is given to the journal # 
# article from which it was obtained.                                        #
#                                                                            #
##############################################################################
data_global
_audit_creation_method     SHELXL-97
_journal_date_recd_electronic     2011-08-18
_journal_date_accepted     2011-08-18
_journal_name_full     'Acta Crystallographica, Section E'
_journal_year     2011
_journal_volume     67
_journal_issue      9
_journal_page_first     o2443
_journal_page_last     o2443
_journal_paper_category     QO
_journal_coeditor_code     BT5619
_publ_contact_author_name     'Dr Seik Weng Ng'
_publ_contact_author_address
;
Department of Chemistry
University of Malaya
50603 Kuala Lumpur
Malaysia
;
_publ_contact_author_email     seikweng@um.edu.my
_publ_contact_author_fax     '03 7967 4193'
_publ_contact_author_phone     '03 7967 6778'
_publ_section_title
;
(<i>E</i>)-2-Methyl-5-(thiophen-2-ylmethylidene)cyclopentan-1-one
;
loop_
    _publ_author_name
    _publ_author_address
    'Asiri, Abdullah M. '
;
Chemistry Department
Faculty of Science
King Abdulaziz University
PO Box 80203 Jeddah
Saudi Arabia
and Center of Excellence for Advanced Materials Research
King Abdulaziz University
PO Box 80203 Jeddah
Saudi Arabia
;
    'Al-Youbi, Abdulrahman O.'
;
Chemistry Department
Faculty of Science
King Abdulaziz University
PO Box 80203 Jeddah
Saudi Arabia
;
    'Faidallah, Hassan M.'
;
Chemistry Department
Faculty of Science
King Abdulaziz University
PO Box 80203 Jeddah
Saudi Arabia
;
    'Alamry, Khalid A.'
;
Chemistry Department
Faculty of Science
King Abdulaziz University
PO Box 80203 Jeddah
Saudi Arabia
;
    'Ng, Seik Weng'
;
Department of Chemistry
University of Malaya
50603 Kuala Lumpur
Malaysia
;
data_I
_audit_creation_method     SHELXL97
_chemical_name_systematic
;
(<i>E</i>)-2-Methyl-5-(thiophen-2-ylmethylidene)cyclopentan-1-one
;
_chemical_name_common     ?
_chemical_formula_moiety     'C11 H12 O S'
_chemical_formula_sum     'C11 H12 O S'
_chemical_formula_iupac     'C11 H12 O S'
_chemical_formula_weight     192.27
_chemical_melting_point     ?
_symmetry_cell_setting     monoclinic
_symmetry_space_group_name_H-M     'P 21/c'
_symmetry_space_group_name_Hall     '-P 2ybc'
loop_
    _symmetry_equiv_pos_as_xyz
    'x, y, z'
    '-x, y+1/2, -z+1/2'
    '-x, -y, -z'
    'x, -y-1/2, z-1/2'
_cell_length_a     12.0667(5)
_cell_length_b     11.0576(4)
_cell_length_c     7.3003(3)
_cell_angle_alpha     90.00
_cell_angle_beta     100.469(4)
_cell_angle_gamma     90.00
_cell_volume     957.85(7)
_cell_formula_units_Z     4
_cell_measurement_reflns_used     2335
_cell_measurement_theta_min     2.51
_cell_measurement_theta_max     29.23
_cell_measurement_temperature     100(2)
_exptl_crystal_description     prism
_exptl_crystal_colour     'light yellow'
_exptl_crystal_size_max     0.25
_exptl_crystal_size_mid     0.15
_exptl_crystal_size_min     0.10
_exptl_crystal_density_diffrn     1.333
_exptl_crystal_density_meas     ?
_exptl_crystal_density_method     'not measured'
_exptl_crystal_F_000     408
_exptl_absorpt_coefficient_mu     0.292
_exptl_absorpt_correction_type     multi-scan
_exptl_absorpt_process_details     '(CrysAlis PRO; Agilent, 2010)'
_exptl_absorpt_correction_T_min     0.9306
_exptl_absorpt_correction_T_max     0.9714
_diffrn_ambient_temperature     100(2)
_diffrn_radiation_type     MoK\a
_diffrn_radiation_wavelength     0.71073
_diffrn_radiation_source     'SuperNova (Mo) X-ray Source'
_diffrn_radiation_monochromator     mirror
_diffrn_measurement_device_type
                     'Agilent SuperNova Dual diffractometer with Atlas detector'
_diffrn_measurement_method     \w
_diffrn_detector_area_resol_mean     10.4041
_diffrn_reflns_number     4842
_diffrn_reflns_av_R_equivalents     0.0282
_diffrn_reflns_av_sigmaI/netI     0.0415
_diffrn_reflns_theta_min     2.52
_diffrn_reflns_theta_max     27.50
_diffrn_reflns_theta_full     27.50
_diffrn_measured_fraction_theta_max     0.965
_diffrn_measured_fraction_theta_full     0.965
_diffrn_reflns_limit_h_min     -12
_diffrn_reflns_limit_h_max     15
_diffrn_reflns_limit_k_min     -10
_diffrn_reflns_limit_k_max     14
_diffrn_reflns_limit_l_min     -9
_diffrn_reflns_limit_l_max     9
_diffrn_standards_number     0
_diffrn_standards_interval_count     0
_diffrn_standards_interval_time     0
_diffrn_standards_decay_%     0
_reflns_number_total     2131
_reflns_number_gt     1817
_reflns_threshold_expression     I>2\s(I)
_refine_ls_structure_factor_coef     Fsqd
_refine_ls_matrix_type     full
_refine_ls_R_factor_all     0.0513
_refine_ls_R_factor_gt     0.0409
_refine_ls_wR_factor_gt     0.0962
_refine_ls_wR_factor_ref     0.1044
_refine_ls_goodness_of_fit_ref     0.985
_refine_ls_restrained_S_all     0.984
_refine_ls_number_reflns     2131
_refine_ls_number_parameters     122
_refine_ls_number_restraints     9
_refine_ls_hydrogen_treatment     constr
_refine_ls_weighting_scheme     calc
_refine_ls_weighting_details
       'calc w = 1/[\s^2^(Fo^2^)+(0.0433P)^2^+0.8843P] where P=(Fo^2^+2Fc^2^)/3'
_atom_sites_solution_hydrogens     geom
_atom_sites_solution_primary     direct
_atom_sites_solution_secondary     difmap
_refine_ls_shift/su_max     0.001
_refine_ls_shift/su_mean     0.001
_refine_diff_density_max     0.572
_refine_diff_density_min     -0.307
_refine_ls_extinction_method     none
_refine_ls_extinction_coef     ?
loop_
    _atom_type_symbol
    _atom_type_description
    _atom_type_scat_dispersion_real
    _atom_type_scat_dispersion_imag
    _atom_type_scat_source
    'C' 'C' 0.0033 0.0016
                         'International Tables Vol C Tables 4.2.6.8 and 6.1.1.4'
    'H' 'H' 0.0000 0.0000
                         'International Tables Vol C Tables 4.2.6.8 and 6.1.1.4'
    'O' 'O' 0.0106 0.0060
                         'International Tables Vol C Tables 4.2.6.8 and 6.1.1.4'
    'S' 'S' 0.1246 0.1234
                         'International Tables Vol C Tables 4.2.6.8 and 6.1.1.4'
_computing_data_collection     'CrysAlis PRO (Agilent, 2010)'
_computing_cell_refinement     'CrysAlis PRO (Agilent, 2010)'
_computing_data_reduction     'CrysAlis PRO (Agilent, 2010)'
_computing_structure_solution     'SHELXS97 (Sheldrick, 2008)'
_computing_structure_refinement     'SHELXL97 (Sheldrick, 2008)'
_computing_molecular_graphics     'X-SEED (Barbour, 2001)'
_computing_publication_material     'publCIF (Westrip, 2010)'
loop_
    _atom_site_type_symbol
    _atom_site_label
    _atom_site_fract_x
    _atom_site_fract_y
    _atom_site_fract_z
    _atom_site_U_iso_or_equiv
    _atom_site_adp_type
    _atom_site_calc_flag
    _atom_site_refinement_flags
    _atom_site_occupancy
    _atom_site_symmetry_multiplicity
    _atom_site_disorder_assembly
    _atom_site_disorder_group
    S S1 0.46249(4) 0.03090(4) 0.23692(6) 0.01813(15) Uani d . 1 1 . .
    O O1 0.83453(11) 0.32223(13) 0.2085(2) 0.0294(4) Uani d . 1 1 A .
    C C1 0.32149(16) 0.06255(19) 0.1851(3) 0.0207(4) Uani d . 1 1 . .
    H H1 0.2639 0.0080 0.2046 0.025 Uiso calc R 1 1 . .
    C C2 0.30192(15) 0.17578(18) 0.1124(3) 0.0207(4) Uani d . 1 1 . .
    H H2 0.2287 0.2089 0.0749 0.025 Uiso calc R 1 1 . .
    C C3 0.40176(14) 0.23853(17) 0.0985(2) 0.0172(4) Uani d . 1 1 . .
    H H3 0.4028 0.3183 0.0504 0.021 Uiso calc R 1 1 . .
    C C4 0.49807(15) 0.17173(16) 0.1624(2) 0.0162(4) Uani d . 1 1 . .
    C C5 0.61209(15) 0.21367(17) 0.1727(3) 0.0170(4) Uani d . 1 1 . .
    H H5 0.6195 0.2946 0.1330 0.020 Uiso calc R 1 1 . .
    C C6 0.70943(15) 0.15444(17) 0.2306(3) 0.0181(4) Uani d . 1 1 A .
    C C7 0.81999(16) 0.21558(19) 0.2394(3) 0.0245(4) Uani d D 1 1 . .
    C C8 0.91401(17) 0.1245(2) 0.3085(3) 0.0251(7) Uani d PDU 0.899(8) 1 A 1
    H H8 0.9358 0.1353 0.4463 0.030 Uiso calc PR 0.899(8) 1 A 1
    C C8' 0.8943(7) 0.1127(8) 0.187(2) 0.0251(7) Uani d PD 0.10 1 A 2
    H H8' 0.8730 0.1011 0.0492 0.030 Uiso calc PR 0.101(8) 1 A 2
    C C9 0.85457(16) 0.00382(19) 0.2756(3) 0.0286(5) Uani d D 1 1 . .
    H H9A 0.8895 -0.0559 0.3697 0.034 Uiso calc PR 0.899(8) 1 A 1
    H H9B 0.8595 -0.0275 0.1503 0.034 Uiso calc PR 0.899(8) 1 A 1
    H H9C 0.9009 -0.0091 0.4006 0.034 Uiso calc PR 0.101(8) 1 A 2
    H H9D 0.8609 -0.0687 0.1988 0.034 Uiso calc PR 0.101(8) 1 A 2
    C C10 0.73056(16) 0.02545(17) 0.2918(3) 0.0197(4) Uani d . 1 1 A .
    H H10A 0.6799 -0.0303 0.2097 0.024 Uiso calc R 1 1 . .
    H H10B 0.7193 0.0143 0.4217 0.024 Uiso calc R 1 1 . .
    C C11 1.01808(16) 0.1430(2) 0.2272(3) 0.0321(5) Uani d D 1 1 . .
    H H11A 1.0501 0.2228 0.2636 0.048 Uiso calc PR 0.899(8) 1 A 1
    H H11B 0.9989 0.1381 0.0911 0.048 Uiso calc PR 0.899(8) 1 A 1
    H H11C 1.0734 0.0802 0.2738 0.048 Uiso calc PR 0.899(8) 1 A 1
    H H11D 1.0276 0.2304 0.2461 0.048 Uiso calc PR 0.101(8) 1 A 2
    H H11E 1.0528 0.1179 0.1219 0.048 Uiso calc PR 0.101(8) 1 A 2
    H H11F 1.0544 0.1004 0.3400 0.048 Uiso calc PR 0.101(8) 1 A 2
loop_
    _atom_site_aniso_label
    _atom_site_aniso_U_11
    _atom_site_aniso_U_22
    _atom_site_aniso_U_33
    _atom_site_aniso_U_12
    _atom_site_aniso_U_13
    _atom_site_aniso_U_23
    S1 0.0192(2) 0.0158(2) 0.0198(3) -0.00094(17) 0.00467(18) 0.00170(18)
    O1 0.0229(7) 0.0190(7) 0.0480(10) -0.0013(6) 0.0112(7) 0.0039(7)
    C1 0.0185(9) 0.0236(10) 0.0199(9) -0.0038(8) 0.0035(7) -0.0029(8)
    C2 0.0170(9) 0.0231(10) 0.0210(10) 0.0008(8) 0.0007(7) -0.0021(8)
    C3 0.0192(9) 0.0165(9) 0.0151(9) -0.0006(7) 0.0012(7) -0.0008(7)
    C4 0.0197(9) 0.0138(9) 0.0158(9) 0.0000(7) 0.0047(7) 0.0003(7)
    C5 0.0200(9) 0.0129(9) 0.0196(9) -0.0007(7) 0.0081(7) 0.0008(7)
    C6 0.0191(9) 0.0159(9) 0.0205(9) -0.0012(7) 0.0069(7) -0.0027(8)
    C7 0.0201(9) 0.0197(10) 0.0361(12) 0.0016(8) 0.0114(8) 0.0011(9)
    C8 0.0195(11) 0.0234(12) 0.0330(14) 0.0011(9) 0.0060(9) 0.0006(10)
    C8' 0.0195(11) 0.0234(12) 0.0330(14) 0.0011(9) 0.0060(9) 0.0006(10)
    C9 0.0195(9) 0.0220(10) 0.0413(13) 0.0022(8) -0.0023(9) 0.0031(10)
    C10 0.0215(9) 0.0154(9) 0.0222(10) 0.0007(7) 0.0044(7) 0.0010(8)
    C11 0.0176(9) 0.0309(12) 0.0485(14) 0.0040(9) 0.0074(9) 0.0030(11)
loop_
    _geom_bond_atom_site_label_1
    _geom_bond_atom_site_label_2
    _geom_bond_site_symmetry_2
    _geom_bond_distance
    _geom_bond_publ_flag
    S1 C1 . 1.7107(19) ?
    S1 C4 . 1.7293(18) ?
    O1 C7 . 1.219(2) ?
    C1 C2 . 1.364(3) ?
    C1 H1 . 0.9500 ?
    C2 C3 . 1.410(3) ?
    C2 H2 . 0.9500 ?
    C3 C4 . 1.384(3) ?
    C3 H3 . 0.9500 ?
    C4 C5 . 1.441(2) ?
    C5 C6 . 1.344(3) ?
    C5 H5 . 0.9500 ?
    C6 C7 . 1.487(3) ?
    C6 C10 . 1.503(3) ?
    C7 C8 . 1.533(3) ?
    C7 C8' . 1.539(9) ?
    C8 C11 . 1.497(3) ?
    C8 C9 . 1.513(3) ?
    C8 H8 . 1.0000 ?
    C8' C9 . 1.487(9) ?
    C8' C11 . 1.506(9) ?
    C8' H8' . 1.0000 ?
    C9 C10 . 1.541(3) ?
    C9 H9A . 0.9900 ?
    C9 H9B . 0.9900 ?
    C9 H9C . 0.9900 ?
    C9 H9D . 0.9900 ?
    C10 H10A . 0.9900 ?
    C10 H10B . 0.9900 ?
    C11 H11A . 0.9800 ?
    C11 H11B . 0.9800 ?
    C11 H11C . 0.9800 ?
    C11 H11D . 0.9800 ?
    C11 H11E . 0.9800 ?
    C11 H11F . 0.9800 ?
loop_
    _geom_angle_atom_site_label_1
    _geom_angle_atom_site_label_2
    _geom_angle_atom_site_label_3
    _geom_angle_site_symmetry_1
    _geom_angle_site_symmetry_3
    _geom_angle
    _geom_angle_publ_flag
    C1 S1 C4 . . 92.29(9) ?
    C2 C1 S1 . . 111.64(14) ?
    C2 C1 H1 . . 124.2 ?
    S1 C1 H1 . . 124.2 ?
    C1 C2 C3 . . 112.96(17) ?
    C1 C2 H2 . . 123.5 ?
    C3 C2 H2 . . 123.5 ?
    C4 C3 C2 . . 112.91(17) ?
    C4 C3 H3 . . 123.5 ?
    C2 C3 H3 . . 123.5 ?
    C3 C4 C5 . . 125.52(17) ?
    C3 C4 S1 . . 110.19(13) ?
    C5 C4 S1 . . 124.24(14) ?
    C6 C5 C4 . . 129.13(17) ?
    C6 C5 H5 . . 115.4 ?
    C4 C5 H5 . . 115.4 ?
    C5 C6 C7 . . 121.20(17) ?
    C5 C6 C10 . . 130.35(17) ?
    C7 C6 C10 . . 108.45(16) ?
    O1 C7 C6 . . 126.17(18) ?
    O1 C7 C8 . . 125.02(18) ?
    C6 C7 C8 . . 108.67(17) ?
    O1 C7 C8' . . 124.0(4) ?
    C6 C7 C8' . . 102.2(4) ?
    C11 C8 C9 . . 117.7(2) ?
    C11 C8 C7 . . 113.82(19) ?
    C9 C8 C7 . . 103.08(16) ?
    C11 C8 H8 . . 107.2 ?
    C9 C8 H8 . . 107.2 ?
    C7 C8 H8 . . 107.2 ?
    C9 C8' C11 . . 118.8(8) ?
    C9 C8' C7 . . 104.0(6) ?
    C11 C8' C7 . . 112.9(7) ?
    C9 C8' H8' . . 106.8 ?
    C11 C8' H8' . . 106.8 ?
    C7 C8' H8' . . 106.8 ?
    C8' C9 C10 . . 107.6(3) ?
    C8 C9 C10 . . 106.86(17) ?
    C8 C9 H9A . . 110.3 ?
    C10 C9 H9A . . 110.3 ?
    C8' C9 H9B . . 78.6 ?
    C8 C9 H9B . . 110.3 ?
    C10 C9 H9B . . 110.3 ?
    H9A C9 H9B . . 108.6 ?
    C8' C9 H9C . . 110.2 ?
    C10 C9 H9C . . 110.2 ?
    C8' C9 H9D . . 110.2 ?
    C10 C9 H9D . . 110.2 ?
    H9C C9 H9D . . 108.5 ?
    C6 C10 C9 . . 103.84(15) ?
    C6 C10 H10A . . 111.0 ?
    C9 C10 H10A . . 111.0 ?
    C6 C10 H10B . . 111.0 ?
    C9 C10 H10B . . 111.0 ?
    H10A C10 H10B . . 109.0 ?
    C8 C11 H11A . . 109.5 ?
    C8 C11 H11B . . 109.5 ?
    H11A C11 H11B . . 109.5 ?
    C8 C11 H11C . . 109.5 ?
    C8' C11 H11C . . 119.9 ?
    H11A C11 H11C . . 109.5 ?
    H11B C11 H11C . . 109.5 ?
    C8' C11 H11D . . 109.5 ?
    H11B C11 H11D . . 101.3 ?
    C8' C11 H11E . . 109.5 ?
    H11A C11 H11E . . 105.3 ?
    H11D C11 H11E . . 109.5 ?
    C8' C11 H11F . . 109.5 ?
    H11D C11 H11F . . 109.5 ?
    H11E C11 H11F . . 109.5 ?
loop_
    _geom_torsion_atom_site_label_1
    _geom_torsion_atom_site_label_2
    _geom_torsion_atom_site_label_3
    _geom_torsion_atom_site_label_4
    _geom_torsion_site_symmetry_1
    _geom_torsion_site_symmetry_2
    _geom_torsion_site_symmetry_3
    _geom_torsion_site_symmetry_4
    _geom_torsion
    _geom_torsion_publ_flag
    C4 S1 C1 C2 . . . . 0.45(16) ?
    S1 C1 C2 C3 . . . . -0.2(2) ?
    C1 C2 C3 C4 . . . . -0.2(2) ?
    C2 C3 C4 C5 . . . . -177.31(17) ?
    C2 C3 C4 S1 . . . . 0.5(2) ?
    C1 S1 C4 C3 . . . . -0.56(15) ?
    C1 S1 C4 C5 . . . . 177.32(16) ?
    C3 C4 C5 C6 . . . . -179.18(19) ?
    S1 C4 C5 C6 . . . . 3.3(3) ?
    C4 C5 C6 C7 . . . . -177.08(18) ?
    C4 C5 C6 C10 . . . . 3.9(3) ?
    C5 C6 C7 O1 . . . . 4.8(3) ?
    C10 C6 C7 O1 . . . . -176.0(2) ?
    C5 C6 C7 C8 . . . . -179.48(18) ?
    C10 C6 C7 C8 . . . . -0.3(2) ?
    C5 C6 C7 C8' . . . . -145.3(6) ?
    C10 C6 C7 C8' . . . . 33.9(6) ?
    O1 C7 C8 C11 . . . . -37.2(3) ?
    C6 C7 C8 C11 . . . . 146.97(19) ?
    C8' C7 C8 C11 . . . . 63.0(6) ?
    O1 C7 C8 C9 . . . . -165.9(2) ?
    C6 C7 C8 C9 . . . . 18.3(2) ?
    C8' C7 C8 C9 . . . . -65.7(5) ?
    O1 C7 C8' C9 . . . . 172.1(4) ?
    C6 C7 C8' C9 . . . . -36.9(9) ?
    C8 C7 C8' C9 . . . . 68.5(8) ?
    O1 C7 C8' C11 . . . . 42.1(12) ?
    C6 C7 C8' C11 . . . . -167.0(7) ?
    C8 C7 C8' C11 . . . . -61.6(8) ?
    C11 C8' C9 C8 . . . . 59.1(9) ?
    C7 C8' C9 C8 . . . . -67.4(8) ?
    C11 C8' C9 C10 . . . . 153.4(7) ?
    C7 C8' C9 C10 . . . . 27.0(9) ?
    C11 C8 C9 C8' . . . . -58.8(6) ?
    C7 C8 C9 C8' . . . . 67.4(6) ?
    C11 C8 C9 C10 . . . . -155.4(2) ?
    C7 C8 C9 C10 . . . . -29.2(2) ?
    C5 C6 C10 C9 . . . . 161.5(2) ?
    C7 C6 C10 C9 . . . . -17.6(2) ?
    C8' C9 C10 C6 . . . . -6.5(7) ?
    C8 C9 C10 C6 . . . . 29.4(2) ?
    C9 C8 C11 C8' . . . . 57.6(6) ?
    C7 C8 C11 C8' . . . . -63.1(6) ?
    C9 C8' C11 C8 . . . . -60.2(9) ?
    C7 C8' C11 C8 . . . . 61.9(8) ?
