# Supplementary material for: (E)-2-Methyl-5-(thiophen-2-ylmethyl­idene)cyclopentan-1-one
Source: Acta Crystallogr Sect E Struct Rep Online. 2011 Aug 27;67(Pt 9):o2443. doi: 10.1107/S1600536811033708 (PMC3200879; doi:10.1107/S1600536811033708)
Supplement: Supplementary file 2 [file e-67-o2443-Isup2.hkl]

# 
# h,k,l, Fc-squared, Fo-squared, sigma(Fo-squared) and status flag 
# 
data_I
_shelx_title '  P21/c' 
_shelx_refln_list_code          4 
_shelx_F_calc_maximum      188.54 
_exptl_crystal_F_000       408.00 
_reflns_d_resolution_high  0.7696 
 
loop_ 
 _symmetry_equiv_pos_as_xyz 
 'x, y, z' 
 '-x, y+1/2, -z+1/2' 
 '-x, -y, -z' 
 'x, -y-1/2, z-1/2' 
 
_cell_length_a    12.0667 
_cell_length_b    11.0576 
_cell_length_c     7.3003 
_cell_angle_alpha  90.000 
_cell_angle_beta  100.469 
_cell_angle_gamma  90.000 
 
_shelx_F_squared_multiplier     1.000 
 
loop_ 
 _refln_index_h 
 _refln_index_k 
 _refln_index_l 
 _refln_F_squared_calc 
 _refln_F_squared_meas 
 _refln_F_squared_sigma 
 _refln_observed_status 
   2   0   0      126.52      120.42      3.48 o 
   3   0   0      786.42      825.01     25.76 o 
   4   0   0      182.39      166.38      7.90 o 
   5   0   0      959.34     1100.67     15.87 o 
   6   0   0     1210.86     1292.60     19.13 o 
   7   0   0     1134.87     1160.58     21.45 o 
   8   0   0      125.69      113.75      5.96 o 
   9   0   0      580.61      550.03     14.80 o 
  10   0   0       45.74       56.32      4.76 o 
  11   0   0      288.76      294.59     25.06 o 
  12   0   0       37.96       48.29      8.71 o 
  13   0   0      738.92      763.72     38.07 o 
  14   0   0      320.99      308.63     25.01 o 
  15   0   0       68.35       75.16     13.03 o 
   1   1   0     1398.50     1391.95     43.39 o 
   2   1   0     3230.54     3312.02     40.67 o 
   3   1   0       71.96       88.75      4.01 o 
   4   1   0      538.08      547.99      9.94 o 
   5   1   0     1115.10     1149.83     13.36 o 
   6   1   0       76.25       66.77      3.51 o 
   7   1   0       21.02       33.94      2.06 o 
   8   1   0      100.43       97.59      3.45 o 
   9   1   0       60.10       59.91      3.03 o 
  10   1   0      679.75      667.88      9.67 o 
  11   1   0      123.71      119.88      4.24 o 
  12   1   0       66.81       79.69      5.68 o 
  13   1   0        2.39        1.37      8.06 o 
  14   1   0       13.60       20.35      5.56 o 
  15   1   0        5.15       14.43      4.73 o 
   0   2   0        5.62        2.87      1.26 o 
   1   2   0      321.18      298.09      5.52 o 
   2   2   0      266.09      236.49      4.67 o 
   3   2   0      521.51      552.90     12.33 o 
   4   2   0     1406.61     1378.00     23.66 o 
   5   2   0     3351.62     3725.70     51.49 o 
   6   2   0        5.07        2.39      1.33 o 
   7   2   0      117.56      128.70      5.91 o 
   8   2   0        7.61        4.34      1.50 o 
   9   2   0     1188.31     1136.89     21.50 o 
  10   2   0     1442.00     1340.29     24.72 o 
  11   2   0      262.70      239.99      9.90 o 
  12   2   0      336.21      383.23     13.22 o 
  13   2   0      131.15      145.80      8.45 o 
  14   2   0       36.87       34.24      6.63 o 
  15   2   0      399.97      408.49     21.47 o 
   1   3   0      312.73      264.00      7.32 o 
   2   3   0      121.39      160.66      4.64 o 
   3   3   0      123.78      111.68      3.61 o 
   4   3   0      674.98      688.03     16.22 o 
   5   3   0       56.17       81.03      5.52 o 
   6   3   0       74.10       71.29      5.53 o 
   7   3   0     1579.81     1653.48     25.99 o 
   8   3   0      222.96      224.24      7.62 o 
   9   3   0      238.42      226.73      9.16 o 
  10   3   0       31.07       36.64      4.06 o 
  11   3   0       36.37       31.42      3.92 o 
  12   3   0        6.56        8.56      2.56 o 
  13   3   0       29.97       35.09      4.68 o 
  14   3   0       31.85       23.77      5.59 o 
  15   3   0      141.43      138.78     17.37 o 
   0   4   0     1961.08     2027.35     43.20 o 
   1   4   0     3456.21     3533.23     38.85 o 
   2   4   0       10.43       13.42      1.86 o 
   3   4   0     1476.67     1553.04     20.84 o 
   4   4   0      120.47      146.37      4.72 o 
   5   4   0      233.48      339.60     12.33 o 
   6   4   0       30.37       38.64      4.53 o 
   7   4   0      114.55       96.22      7.18 o 
   8   4   0        7.77       11.64      3.31 o 
   9   4   0       17.30       20.55      3.15 o 
  10   4   0      428.87      456.83     14.39 o 
  11   4   0       28.76       34.98      5.25 o 
  12   4   0      181.82      189.50      9.95 o 
  13   4   0       87.81       95.22      7.50 o 
  14   4   0      283.54      322.74     18.47 o 
   1   5   0      714.16      747.99     14.67 o 
   2   5   0      150.87      202.37     10.17 o 
   3   5   0     1084.22     1176.04     16.32 o 
   4   5   0      359.77      340.66      7.78 o 
   5   5   0      153.65      163.22      5.36 o 
   6   5   0      975.25      915.42     19.32 o 
   7   5   0      508.05      512.49     17.86 o 
   8   5   0      546.09      562.18     29.35 o 
   9   5   0        1.08        2.82      2.02 o 
  10   5   0      171.47      156.78      8.68 o 
  11   5   0        0.91        2.65      1.97 o 
  12   5   0      189.26      211.89     10.93 o 
  13   5   0       10.29        0.69      2.93 o 
  14   5   0        3.12        2.83      4.30 o 
   0   6   0     3579.67     3711.11     76.01 o 
   1   6   0        7.15        9.92      1.99 o 
   2   6   0        4.93       13.67      2.11 o 
   3   6   0      663.54      691.24     14.27 o 
   4   6   0      734.24      784.81     13.64 o 
   5   6   0      631.57      596.96     11.44 o 
   6   6   0      638.73      683.56     12.94 o 
   7   6   0      365.86      370.91     15.82 o 
   8   6   0        5.91        5.28      3.24 o 
   9   6   0      158.08      158.05     14.11 o 
  10   6   0       40.85       53.66      5.52 o 
  11   6   0       67.70       51.69      7.84 o 
  12   6   0       49.67       46.47      5.55 o 
  13   6   0       43.28       46.68      5.83 o 
  14   6   0       73.36      109.28     13.61 o 
   1   7   0       27.60       47.90      3.84 o 
   2   7   0      288.45      325.20     10.13 o 
   3   7   0      511.25      526.28     13.13 o 
   4   7   0        7.03        1.31      1.51 o 
   5   7   0      747.54      784.13     22.55 o 
   6   7   0      757.18      732.68     15.06 o 
   7   7   0      757.96      739.03     10.28 o 
   8   7   0     1610.08     1523.04     37.55 o 
   9   7   0      104.27       96.05      9.14 o 
  10   7   0       16.00       20.84      3.80 o 
  11   7   0      174.25      160.35     12.41 o 
  12   7   0       48.85       40.79      5.36 o 
  13   7   0        0.18       -0.21      7.24 o 
   0   8   0       14.62       29.84      4.23 o 
   1   8   0      208.25      213.99      8.74 o 
   2   8   0      156.69      159.38      7.54 o 
   3   8   0       13.50       10.45      2.23 o 
   4   8   0       12.14       10.80      2.69 o 
   5   8   0       45.78       51.14      4.98 o 
   6   8   0      428.75      380.80     12.71 o 
   7   8   0       21.10       21.10      2.37 o 
   8   8   0      107.82      105.94      9.62 o 
   9   8   0       10.03        6.78      3.80 o 
  10   8   0        6.17        5.01      5.05 o 
  11   8   0       29.84       24.20      4.24 o 
  12   8   0        1.62       -2.54      2.78 o 
   1   9   0        0.24        1.47      1.91 o 
   2   9   0       91.84      101.69      7.71 o 
   3   9   0      894.61      897.71     24.12 o 
   4   9   0     1512.33     1537.83     33.08 o 
   5   9   0      128.78      135.41      8.46 o 
   6   9   0        8.44       15.94      2.96 o 
   7   9   0      515.57      534.92     15.35 o 
   8   9   0      139.07      132.76     15.67 o 
   9   9   0      379.27      381.52     19.73 o 
  10   9   0       60.84       60.61      8.49 o 
  11   9   0       86.99       86.69      8.04 o 
  12   9   0       24.65       27.05      6.18 o 
   0  10   0      147.97      128.39     13.14 o 
   1  10   0      173.42      163.47     11.86 o 
   2  10   0      115.70      123.20     13.77 o 
   3  10   0      107.34      135.52     19.67 o 
   4  10   0      258.99      244.16     12.50 o 
   5  10   0       75.00       81.18     13.10 o 
   6  10   0        0.00        2.24      2.01 o 
   7  10   0       14.17        6.43      4.72 o 
   8  10   0       24.47       16.33      6.79 o 
   9  10   0       47.88       42.61      9.97 o 
  10  10   0       15.82       13.92      7.37 o 
   1  11   0      106.49      108.93      9.16 o 
   2  11   0        7.49       12.07      3.42 o 
   3  11   0       11.14       14.41      5.62 o 
   4  11   0      216.50      218.23     12.57 o 
   5  11   0      226.70      224.14     12.49 o 
   6  11   0      355.46      384.93     15.99 o 
   7  11   0      346.86      345.24     26.87 o 
   8  11   0      250.43      297.82     25.50 o 
   9  11   0      165.02      174.56     20.30 o 
   0  12   0       46.45       40.68      8.44 o 
   1  12   0       44.09       54.19      6.95 o 
   2  12   0      166.71      187.34     14.07 o 
   3  12   0       11.41       15.84      4.49 o 
   4  12   0        8.19        9.13      3.62 o 
   5  12   0       20.04       24.24      7.27 o 
   6  12   0       76.25       75.20     13.35 o 
   7  12   0       49.99       66.26     12.59 o 
   1  13   0        5.79        1.98      4.89 o 
   2  13   0      110.33       81.35      8.61 o 
   3  13   0      201.59      208.10     36.06 o 
   4  13   0      103.29      117.24     22.17 o 
   5  13   0       66.44       72.44     13.21 o 
   0  14   0      139.97      128.69     16.41 o 
   1  14   0      316.37      339.93     18.78 o 
   2  14   0      150.11      140.92     12.05 o 
   3  14   0      229.22      233.84     20.25 o 
 -15   1   1      135.23      120.77     15.13 o 
 -14   1   1       15.15       20.09      4.99 o 
 -13   1   1      180.60      199.11      9.11 o 
 -12   1   1      120.71      142.09      5.65 o 
 -11   1   1       65.20       70.71      4.06 o 
 -10   1   1        2.70       -0.09      1.15 o 
  -9   1   1      571.31      565.05      9.52 o 
  -8   1   1     1292.60     1275.93     16.61 o 
  -7   1   1     3135.36     3182.58     25.25 o 
  -6   1   1       21.02        8.45      0.81 o 
  -5   1   1      739.40      692.53      7.21 o 
  -4   1   1      694.93      673.23      7.41 o 
  -3   1   1     1684.60     1711.41     11.77 o 
  -2   1   1     1947.76     1924.82     15.62 o 
  -1   1   1     1514.64     1494.33     27.19 o 
   0   1   1      156.95      163.71      3.17 o 
   1   1   1       27.61       25.70      1.39 o 
   2   1   1     2559.52     2568.61     26.29 o 
   3   1   1      434.04      400.41      7.47 o 
   4   1   1     1657.80     1670.49     24.64 o 
   5   1   1     1149.32     1178.36     23.81 o 
   6   1   1      724.13      669.90     12.26 o 
   7   1   1     2671.36     2691.56     33.42 o 
   8   1   1      864.60      821.92     11.14 o 
   9   1   1      207.84      194.91      5.03 o 
  10   1   1       50.08       66.22      2.94 o 
  11   1   1      275.85      273.03      7.60 o 
  12   1   1       30.68       39.98      4.28 o 
  13   1   1       61.58       65.88     13.60 o 
  14   1   1       70.51       75.80      9.07 o 
 -15   2   1        2.17        2.06      3.54 o 
 -14   2   1       41.18       41.41     14.72 o 
 -13   2   1       24.30       10.20      3.59 o 
 -12   2   1       24.66       27.05      3.58 o 
 -11   2   1       50.67       50.63      4.60 o 
 -10   2   1      302.69      302.15     10.55 o 
  -9   2   1       71.34       80.09      4.51 o 
  -8   2   1        8.27        4.48      0.76 o 
  -7   2   1       74.62       73.34      2.69 o 
  -6   2   1       63.83       81.49      2.13 o 
  -5   2   1     1415.88     1522.64     12.57 o 
  -4   2   1      730.50      733.64      7.67 o 
  -3   2   1     1306.74     1415.59     17.60 o 
  -2   2   1      768.80      797.97     13.71 o 
  -1   2   1     2051.91     2111.76     41.13 o 
   0   2   1    13295.34    12671.12    113.85 o 
   1   2   1        3.94        3.05      0.69 o 
   2   2   1      871.01      814.20     11.13 o 
   3   2   1      810.97      828.69     14.94 o 
   4   2   1     2247.95     2287.22     26.04 o 
   5   2   1     1052.80     1195.30     19.17 o 
   6   2   1       32.75       26.00      2.06 o 
   7   2   1      101.37      106.71      2.90 o 
   8   2   1        4.40        3.21      0.87 o 
   9   2   1        0.77        0.27      0.60 o 
  10   2   1      228.80      224.52      9.57 o 
  11   2   1       47.00       45.14      8.51 o 
  12   2   1       84.50       97.72      9.95 o 
  13   2   1       91.34       87.19      9.42 o 
  14   2   1        0.63        2.89      4.43 o 
 -15   3   1       70.59       61.58      8.56 o 
 -14   3   1       19.71       13.68      6.56 o 
 -13   3   1        0.16        7.51      2.88 o 
 -12   3   1        3.28        4.47      3.58 o 
 -11   3   1      471.95      473.44     14.43 o 
 -10   3   1      850.22      800.97     18.50 o 
  -9   3   1       18.33       17.35      2.81 o 
  -8   3   1     2598.65     2499.32     30.39 o 
  -7   3   1       40.61       31.62      2.75 o 
  -6   3   1      460.59      480.22      9.99 o 
  -5   3   1     2413.28     2489.41     25.53 o 
  -4   3   1      696.26      675.28     13.16 o 
  -3   3   1      294.79      312.45      7.85 o 
  -2   3   1     1760.28     1830.87     40.40 o 
  -1   3   1        0.92        3.80      1.98 o 
   0   3   1      527.93      562.94      9.39 o 
   1   3   1      715.73      763.21      9.97 o 
   2   3   1     2738.27     2843.64     26.72 o 
   3   3   1     1396.67     1385.28     15.28 o 
   4   3   1        3.42        9.47      0.97 o 
   5   3   1      823.21      780.16     17.95 o 
   6   3   1      211.87      220.87     14.64 o 
   7   3   1      262.57      242.08     13.46 o 
   8   3   1     1272.34     1225.00     23.31 o 
   9   3   1       74.16       61.44      5.14 o 
  10   3   1       58.21       67.41      5.62 o 
  11   3   1       80.70       82.99      6.39 o 
  12   3   1       36.52       35.68      7.56 o 
  13   3   1        4.79        6.64      2.72 o 
  14   3   1        7.85        8.53      4.24 o 
 -15   4   1      253.45      289.92     23.76 o 
 -14   4   1      125.89      139.63      8.98 o 
 -13   4   1      150.76      147.47      8.92 o 
 -12   4   1       19.86       17.34      3.30 o 
 -11   4   1      229.50      222.62     10.43 o 
 -10   4   1      944.77      858.29     19.84 o 
  -9   4   1      163.03      142.79      7.42 o 
  -8   4   1       83.77       75.03      5.13 o 
  -7   4   1      111.20      109.10      5.17 o 
  -6   4   1       10.95        6.62      0.69 o 
  -5   4   1      112.35      113.17      4.11 o 
  -4   4   1        0.78        3.32      1.11 o 
  -3   4   1     1057.80     1101.21     31.27 o 
  -2   4   1      196.02      174.86     10.57 o 
  -1   4   1       67.61       37.86      4.86 o 
   0   4   1      193.85      161.37      5.18 o 
   1   4   1      257.45      218.20      5.22 o 
   2   4   1        9.49       13.08      1.37 o 
   3   4   1      598.08      646.60     13.97 o 
   4   4   1        0.06        3.25      0.76 o 
   5   4   1       45.69       44.85      2.03 o 
   6   4   1       43.24       36.56      3.63 o 
   7   4   1       18.08       20.84      3.02 o 
   8   4   1      256.32      238.76     12.00 o 
   9   4   1      380.66      335.84     12.25 o 
  10   4   1      858.95      772.52     19.91 o 
  11   4   1      150.78      169.16      9.36 o 
  12   4   1        5.68        6.03      3.97 o 
  13   4   1      151.98      159.80      9.85 o 
  14   4   1      244.12      273.86     24.31 o 
 -14   5   1       25.67       25.39      5.35 o 
 -13   5   1       36.33       31.98      4.40 o 
 -12   5   1       33.80       26.30      4.19 o 
 -11   5   1        0.05       -0.19      1.66 o 
 -10   5   1        0.08        1.66      1.86 o 
  -9   5   1        2.03        1.06      1.68 o 
  -8   5   1      517.43      465.29     13.54 o 
  -7   5   1      154.04      140.48      9.05 o 
  -6   5   1      461.75      479.73      7.89 o 
  -5   5   1      322.00      331.94      6.90 o 
  -4   5   1       92.64       67.30      7.70 o 
  -3   5   1      419.27      477.59     20.41 o 
  -2   5   1       30.46       49.95      6.31 o 
  -1   5   1      418.70      472.58     13.37 o 
   0   5   1      158.99      176.04      6.01 o 
   1   5   1        8.18       11.35      1.61 o 
   2   5   1       53.69       47.87      2.70 o 
   3   5   1      216.31      255.40      6.26 o 
   4   5   1      139.40      108.15      3.87 o 
   5   5   1      600.05      621.73     10.99 o 
   6   5   1      178.66      187.88      5.12 o 
   7   5   1      426.27      389.28     15.63 o 
   8   5   1      488.24      450.80     17.58 o 
   9   5   1       37.29       33.99      5.36 o 
  10   5   1      244.00      218.49     15.56 o 
  11   5   1       28.37       25.10      4.01 o 
  12   5   1        2.04        2.07      2.30 o 
  13   5   1        0.00        2.46      3.83 o 
  14   5   1       36.52       31.67      8.96 o 
 -14   6   1      346.64      365.72     22.72 o 
 -13   6   1       90.91       92.10      7.57 o 
 -12   6   1      208.67      244.39     11.73 o 
 -11   6   1      109.35      107.64      8.74 o 
 -10   6   1      193.29      214.93     10.19 o 
  -9   6   1        0.08        0.03      2.08 o 
  -8   6   1       73.63       72.92      7.33 o 
  -7   6   1       23.00       24.19      1.47 o 
  -6   6   1      159.31      129.79      5.19 o 
  -5   6   1       14.97        5.30      1.50 o 
  -4   6   1      245.66      226.11      9.09 o 
  -3   6   1      207.99      228.75     14.71 o 
  -2   6   1      221.94      216.15      8.96 o 
  -1   6   1     4059.64     4181.39     48.10 o 
   0   6   1     1748.33     1889.06     26.58 o 
   1   6   1     2170.45     2117.53     28.54 o 
   2   6   1        8.32        6.31      1.39 o 
   3   6   1      825.18      791.15     11.87 o 
   4   6   1      165.09      144.27      5.45 o 
   5   6   1       10.32        4.89      1.33 o 
   6   6   1       11.31       14.78      2.35 o 
   7   6   1       37.55       26.79      4.80 o 
   8   6   1       24.68       33.42      5.78 o 
   9   6   1        1.43        6.03      3.12 o 
  10   6   1      100.57      106.79      7.72 o 
  11   6   1       81.69       78.14      9.08 o 
  12   6   1      277.23      284.40     13.55 o 
  13   6   1       86.54       93.92      8.12 o 
 -13   7   1       28.93       35.98      5.12 o 
 -12   7   1       27.49       32.59      4.82 o 
 -11   7   1      129.10      127.45      8.46 o 
 -10   7   1       56.20       48.08      5.30 o 
  -9   7   1      122.05      114.25      9.96 o 
  -8   7   1        4.86        6.56      3.43 o 
  -7   7   1       76.47       66.21      4.28 o 
  -6   7   1      500.69      469.02     10.43 o 
  -5   7   1        2.95        1.04      1.49 o 
  -4   7   1      201.37      204.19      9.28 o 
  -3   7   1       26.67       21.21      2.84 o 
  -2   7   1        1.90       -0.66      2.18 o 
  -1   7   1       71.31       70.15      4.55 o 
   0   7   1       91.34      111.37      8.15 o 
   1   7   1      206.01      233.48      8.42 o 
   2   7   1       36.83       29.77      3.11 o 
   3   7   1      130.94      123.53      7.27 o 
   4   7   1      905.23      847.33     15.30 o 
   5   7   1       76.99       78.34      4.84 o 
   6   7   1      141.00      122.26      5.65 o 
   7   7   1       52.63       36.40      3.39 o 
   8   7   1       11.72       16.53      4.41 o 
   9   7   1       27.81       25.83      5.39 o 
  10   7   1       11.15       14.81      4.36 o 
  11   7   1       44.82       61.67      6.63 o 
  12   7   1       65.71       67.29      6.98 o 
  13   7   1       92.32      106.25     10.58 o 
 -13   8   1       65.03       67.56      8.03 o 
 -12   8   1      326.44      327.12     21.43 o 
 -11   8   1      107.07       90.24      7.55 o 
 -10   8   1       44.92       54.66      6.72 o 
  -9   8   1       84.16       65.33     10.82 o 
  -8   8   1        0.01       -0.18      1.15 o 
  -7   8   1       50.85       62.94      3.78 o 
  -6   8   1       42.26       47.84      4.71 o 
  -5   8   1     1158.10     1096.01     25.28 o 
  -4   8   1     1655.60     1616.18     32.79 o 
  -3   8   1       21.77       22.05      3.57 o 
  -2   8   1      582.15      538.76     14.56 o 
  -1   8   1     1275.07     1223.96     19.80 o 
   0   8   1     1031.05     1026.24     20.29 o 
   1   8   1      541.69      503.91     13.60 o 
   2   8   1      505.80      522.83     16.97 o 
   3   8   1       39.59       32.35      3.58 o 
   4   8   1     1706.79     1621.30     68.20 o 
   5   8   1      965.91      956.66     19.63 o 
   6   8   1        0.35        0.74      1.34 o 
   7   8   1      194.97      196.40      7.32 o 
   8   8   1        0.22       -3.04      3.15 o 
   9   8   1      171.73      195.72     13.72 o 
  10   8   1      177.27      165.31     13.09 o 
  11   8   1      196.80      194.63     11.65 o 
  12   8   1      279.29      284.02     17.06 o 
 -12   9   1       13.59       11.50      5.82 o 
 -11   9   1       23.73       33.43      8.00 o 
 -10   9   1       19.87       17.13      6.44 o 
  -9   9   1       13.78        7.65      4.95 o 
  -8   9   1        3.00       -2.70      4.27 o 
  -7   9   1      169.60      174.72      8.91 o 
  -6   9   1       11.58       13.01      2.83 o 
  -5   9   1      740.49      723.27     21.05 o 
  -4   9   1        2.64        1.75      2.02 o 
  -3   9   1      137.86      138.59      9.04 o 
  -2   9   1       80.47       73.57      5.68 o 
  -1   9   1      502.71      483.58     14.00 o 
   0   9   1       13.82        4.38      2.56 o 
   1   9   1      557.48      559.51     15.25 o 
   2   9   1      132.70      136.15      7.37 o 
   3   9   1       62.30       47.68      5.48 o 
   4   9   1      293.59      289.59     27.93 o 
   5   9   1        8.13        7.08      5.37 o 
   6   9   1       98.78       92.10      6.63 o 
   7   9   1      191.67      198.23      8.06 o 
   8   9   1       17.06       15.65      7.29 o 
   9   9   1        0.05       -0.06      3.24 o 
  10   9   1       54.61       48.84      7.68 o 
  11   9   1        0.39        2.51      7.18 o 
 -11  10   1      689.87      729.12     41.60 o 
 -10  10   1      162.49      174.00     19.41 o 
  -9  10   1       17.63       37.47      9.02 o 
  -8  10   1        2.17       -0.48      4.07 o 
  -7  10   1      155.16      138.96     16.40 o 
  -6  10   1       23.06       37.57      4.75 o 
  -5  10   1        8.13        8.31      2.80 o 
  -4  10   1       13.95       16.50      3.69 o 
  -3  10   1      814.62      808.22     26.55 o 
  -2  10   1      162.09      177.10      8.80 o 
  -1  10   1       20.42       20.61      3.28 o 
   0  10   1     1515.31     1443.87     34.35 o 
   1  10   1       80.66       91.90      7.93 o 
   2  10   1      208.96      206.42     11.85 o 
   3  10   1      336.72      320.49     14.72 o 
   4  10   1        6.27        7.25      3.75 o 
   5  10   1      229.07      253.10     12.44 o 
   6  10   1       11.19       12.43      4.20 o 
   7  10   1        3.24       -0.08      3.73 o 
   8  10   1       16.60       30.85      8.94 o 
   9  10   1        0.81       -2.82      3.86 o 
  10  10   1      205.55      205.45     15.63 o 
  -9  11   1      185.77      215.91     22.30 o 
  -8  11   1       63.85       68.59     12.78 o 
  -7  11   1       91.44       80.11     13.00 o 
  -6  11   1      101.44      105.67      8.68 o 
  -5  11   1      455.54      461.38     18.33 o 
  -4  11   1      164.18      163.95     10.98 o 
  -3  11   1       97.98       86.91      8.18 o 
  -2  11   1       53.05       53.47      6.53 o 
  -1  11   1       62.75       50.68      6.50 o 
   0  11   1        7.03        7.37      3.21 o 
   1  11   1       40.32       29.51     12.28 o 
   2  11   1       76.56       68.22      7.37 o 
   3  11   1      119.98      111.00     10.40 o 
   4  11   1        0.27       -1.62      3.53 o 
   5  11   1        1.10       -0.96      2.93 o 
   6  11   1       41.46       72.21     12.43 o 
   7  11   1       16.17       15.92      6.34 o 
   8  11   1       95.47       84.92     14.38 o 
  -7  12   1       29.00       35.42      9.44 o 
  -6  12   1        3.04       -9.56      6.37 o 
  -5  12   1      206.95      231.21     13.55 o 
  -4  12   1      168.76      157.49     11.38 o 
  -3  12   1      113.49      131.46     17.97 o 
  -2  12   1      111.01      112.11      9.85 o 
  -1  12   1      314.50      299.48     16.10 o 
   0  12   1        5.56       13.72      5.30 o 
   1  12   1      161.75      164.70     11.85 o 
   2  12   1      199.03      195.49     12.92 o 
   3  12   1      288.41      291.19     23.11 o 
   4  12   1      176.49      165.37     11.57 o 
   5  12   1      149.11      169.40     19.35 o 
   6  12   1       93.17      120.72     16.28 o 
  -5  13   1        5.54        9.57      6.68 o 
  -4  13   1      147.98      171.49     14.50 o 
  -3  13   1        7.53       12.71      4.38 o 
  -2  13   1        9.00       13.24      8.47 o 
  -1  13   1       69.93       66.48      8.16 o 
   0  13   1       16.95       14.44      4.13 o 
   1  13   1       35.10       51.82      7.34 o 
   2  13   1       10.16        8.23      3.57 o 
   3  13   1       42.81       45.73      6.75 o 
   4  13   1      254.50      289.69     25.81 o 
  -3  14   1       41.16       24.98      7.95 o 
  -2  14   1       22.83       12.95      4.55 o 
  -1  14   1      154.74      151.17     20.14 o 
   0  14   1      157.53      179.84     26.47 o 
   1  14   1       85.92       95.14     10.09 o 
   2  14   1        1.26        0.49      2.59 o 
 -15   0   2       20.55       20.00      7.80 o 
 -14   0   2      219.42      203.16     19.09 o 
 -13   0   2      253.84      261.63     20.53 o 
 -12   0   2        8.96        8.20      2.35 o 
 -11   0   2      599.65      576.47     16.66 o 
 -10   0   2      414.37      394.12      9.26 o 
  -9   0   2        1.76        2.10      1.85 o 
  -8   0   2       47.76       39.63      3.02 o 
  -7   0   2      357.97      324.38      7.28 o 
  -6   0   2     3985.98     4083.78     38.24 o 
  -5   0   2     2580.48     2797.15     27.39 o 
  -4   0   2       31.79       42.24      2.11 o 
  -3   0   2     2412.12     2335.50     25.98 o 
  -2   0   2     1181.24     1229.60     28.21 o 
  -1   0   2     2237.41     2183.78     43.36 o 
   0   0   2    35545.78    34297.27    527.87 o 
   1   0   2      437.59      467.25     15.29 o 
   2   0   2       48.09       99.48      4.69 o 
   3   0   2     1740.04     1665.74     36.64 o 
   4   0   2     2053.37     2114.76     33.05 o 
   5   0   2        9.33       30.35      3.53 o 
   6   0   2      140.03      124.36      9.21 o 
   7   0   2      578.56      572.86     28.46 o 
   8   0   2      163.70      156.29      8.18 o 
   9   0   2      148.87      165.97      9.70 o 
  10   0   2       49.50       44.20      3.67 o 
  11   0   2      796.54      777.70     52.42 o 
  12   0   2      198.63      227.78     20.91 o 
  13   0   2      498.87      510.01     32.94 o 
  14   0   2      157.52      169.47     19.78 o 
 -15   1   2        2.37        6.41      3.70 o 
 -14   1   2       58.57       61.69      7.67 o 
 -13   1   2       11.83       11.47      2.63 o 
 -12   1   2        1.18        0.45      1.07 o 
 -11   1   2       54.45       50.78      3.57 o 
 -10   1   2     1380.43     1361.78     16.22 o 
  -9   1   2        0.79        0.10      0.63 o 
  -8   1   2      261.90      279.36      6.33 o 
  -7   1   2      240.72      245.15      4.46 o 
  -6   1   2      164.85      175.72      3.49 o 
  -5   1   2     1438.62     1434.28     11.76 o 
  -4   1   2      195.32      175.55      3.04 o 
  -3   1   2      192.48      177.51      2.94 o 
  -2   1   2      217.48      219.75      6.19 o 
  -1   1   2     9857.53     9857.23    113.51 o 
   0   1   2     6817.70     7384.61     87.12 o 
   1   1   2      108.12      127.12      3.63 o 
   2   1   2      127.68      123.06      4.87 o 
   3   1   2        0.13        2.01      0.79 o 
   4   1   2      453.95      507.24     10.38 o 
   5   1   2      178.58      179.51      6.09 o 
   6   1   2      221.33      212.60      6.29 o 
   7   1   2        1.26        2.50      1.14 o 
   8   1   2      415.91      402.04      9.49 o 
   9   1   2     1013.58      991.94     16.47 o 
  10   1   2        0.17        0.09      0.80 o 
  11   1   2      157.44      161.61      6.70 o 
  12   1   2        0.00        1.11      3.01 o 
  13   1   2       33.69       39.72      9.22 o 
  14   1   2        4.36        7.26      6.73 o 
 -15   2   2      629.86      649.89     71.40 o 
 -14   2   2      120.64      121.15     10.56 o 
 -13   2   2      247.96      246.17     10.71 o 
 -12   2   2      403.22      414.11     13.38 o 
 -11   2   2      107.50      107.17      4.35 o 
 -10   2   2      170.22      140.97      5.46 o 
  -9   2   2      137.34      130.61      3.79 o 
  -8   2   2        2.96        2.66      0.97 o 
  -7   2   2       22.65       22.90      1.94 o 
  -6   2   2       19.37       22.20      1.36 o 
  -5   2   2      842.80      795.87      8.66 o 
  -4   2   2      662.32      672.59      7.89 o 
  -3   2   2       84.84       63.65      2.74 o 
  -2   2   2      378.28      328.10     10.80 o 
  -1   2   2     4686.16     4590.32     82.32 o 
   0   2   2     1863.15     1816.95     21.25 o 
   1   2   2      725.66      631.53      8.92 o 
   2   2   2      820.01      815.88     11.02 o 
   3   2   2      206.00      186.43      4.82 o 
   4   2   2      240.35      218.77      5.47 o 
   5   2   2     1081.34     1184.88     21.84 o 
   6   2   2      187.22      171.03      9.17 o 
   7   2   2      289.06      283.42     10.33 o 
   8   2   2        9.53        8.33      1.80 o 
   9   2   2      794.22      756.79     15.55 o 
  10   2   2      806.22      775.82     10.82 o 
  11   2   2       11.82       15.79      3.20 o 
  12   2   2      168.31      191.86     10.04 o 
  13   2   2      192.91      185.60     14.12 o 
 -15   3   2      113.50      109.62     10.75 o 
 -14   3   2        9.73        9.32      2.62 o 
 -13   3   2       57.63       62.89      5.67 o 
 -12   3   2       75.50       83.97      6.27 o 
 -11   3   2       77.15       60.79      5.18 o 
 -10   3   2      217.23      201.39      8.75 o 
  -9   3   2      649.00      651.62     15.94 o 
  -8   3   2      210.77      218.89      5.56 o 
  -7   3   2      893.64      861.75     12.96 o 
  -6   3   2      170.51      211.24      5.26 o 
  -5   3   2      208.14      270.62      5.43 o 
  -4   3   2      166.46      180.70      4.15 o 
  -3   3   2      482.86      527.57      7.76 o 
  -2   3   2      404.25      428.46     11.40 o 
  -1   3   2     1159.58     1225.75     19.90 o 
   0   3   2      649.31      686.64     11.18 o 
   1   3   2      212.06      183.69      4.56 o 
   2   3   2      273.34      285.71      6.09 o 
   3   3   2      305.61      319.94      6.67 o 
   4   3   2     1714.35     1700.20     22.29 o 
   5   3   2      291.18      327.50      7.02 o 
   6   3   2      413.86      412.27     10.04 o 
   7   3   2      613.96      612.81     14.53 o 
   8   3   2        0.24        1.10      1.27 o 
   9   3   2       45.42       54.38      3.30 o 
  10   3   2       11.54        8.53      2.63 o 
  11   3   2       43.25       46.86      6.41 o 
  12   3   2       12.73       13.65      3.26 o 
  13   3   2       79.71       85.19      9.79 o 
 -15   4   2      191.85      199.47     15.94 o 
 -14   4   2       36.45       28.85      4.31 o 
 -13   4   2       81.59       93.87      6.99 o 
 -12   4   2      153.03      154.76      8.61 o 
 -11   4   2      139.00      153.51      8.24 o 
 -10   4   2      532.82      546.69     15.16 o 
  -9   4   2        6.29       10.11      2.01 o 
  -8   4   2      104.37      112.14      3.87 o 
  -7   4   2       33.70       40.39      2.23 o 
  -6   4   2      235.65      228.74      5.95 o 
  -5   4   2       57.37       51.61      2.92 o 
  -4   4   2      344.06      359.68     16.77 o 
  -3   4   2      995.47     1038.17     20.60 o 
  -2   4   2      144.28      138.06      4.88 o 
  -1   4   2     1534.65     1652.52     26.94 o 
   0   4   2      707.69      609.30      9.48 o 
   1   4   2      496.31      479.59      8.45 o 
   2   4   2       11.09       20.07      1.77 o 
   3   4   2     1397.33     1313.64     16.59 o 
   4   4   2       75.52       75.45      3.33 o 
   5   4   2        0.16        1.67      0.95 o 
   6   4   2        1.21        0.34      0.62 o 
   7   4   2        9.80        5.41      1.44 o 
   8   4   2       15.19        9.49      3.89 o 
   9   4   2       40.91       36.61      4.42 o 
  10   4   2      472.37      457.32     15.66 o 
  11   4   2       55.19       60.89      6.09 o 
  12   4   2      196.62      211.88     11.24 o 
  13   4   2       67.43       84.75      7.55 o 
 -14   5   2       13.33       16.57      3.61 o 
 -13   5   2        7.71        6.64      2.84 o 
 -12   5   2      120.32      129.66      8.41 o 
 -11   5   2        8.93        5.58      2.24 o 
 -10   5   2      252.41      239.08     10.09 o 
  -9   5   2      138.27      134.01      7.13 o 
  -8   5   2      823.26      795.61     12.74 o 
  -7   5   2      526.54      504.63     12.78 o 
  -6   5   2     2970.23     3018.07     33.54 o 
  -5   5   2      623.45      704.46     12.85 o 
  -4   5   2      951.74      978.15     20.89 o 
  -3   5   2      378.12      436.69     13.05 o 
  -2   5   2        8.70        4.90      1.44 o 
  -1   5   2      122.87      168.33      5.83 o 
   0   5   2        0.68        0.94      1.11 o 
   1   5   2      744.22      729.22     11.65 o 
   2   5   2      386.02      429.72      8.70 o 
   3   5   2       47.39       51.82      2.94 o 
   4   5   2      102.74      128.21      4.60 o 
   5   5   2        1.99        1.97      0.86 o 
   6   5   2      434.10      405.14      8.32 o 
   7   5   2     1023.78     1049.68     15.52 o 
   8   5   2      342.79      346.26     15.80 o 
   9   5   2       11.29        7.78      6.68 o 
  10   5   2      136.78      147.90     12.40 o 
  11   5   2       20.11       19.24      4.03 o 
  12   5   2       99.97      105.12      8.32 o 
  13   5   2       71.50       98.28      9.68 o 
 -14   6   2        0.01        1.43      3.69 o 
 -13   6   2      146.28      169.05      9.88 o 
 -12   6   2       34.39       33.87      4.38 o 
 -11   6   2        3.58        1.49      2.06 o 
 -10   6   2       24.85       24.14      3.57 o 
  -9   6   2      241.32      241.07      9.99 o 
  -8   6   2       62.87       62.95      2.76 o 
  -7   6   2      215.78      226.99      8.71 o 
  -6   6   2      424.51      442.13     13.28 o 
  -5   6   2      218.54      191.83      6.73 o 
  -4   6   2        7.52       13.75      2.60 o 
  -3   6   2      222.81      205.27     14.25 o 
  -2   6   2       21.33       11.22      1.88 o 
  -1   6   2       24.86       23.94      2.49 o 
   0   6   2     1886.48     1879.28     26.48 o 
   1   6   2       33.70       41.50      4.73 o 
   2   6   2       30.94       29.58      3.41 o 
   3   6   2      727.13      692.88     17.40 o 
   4   6   2      308.90      322.88      8.01 o 
   5   6   2        3.69        3.91      1.25 o 
   6   6   2        4.08        3.74      1.20 o 
   7   6   2      314.61      302.52      7.36 o 
   8   6   2        7.34       10.38      5.04 o 
   9   6   2       20.37       23.27      4.92 o 
  10   6   2       72.93       73.52      8.47 o 
  11   6   2       91.24       99.55      8.25 o 
  12   6   2        7.16        2.14      2.97 o 
  13   6   2        0.09        2.56      3.44 o 
 -13   7   2       94.85       94.03     10.14 o 
 -12   7   2       39.87       34.03      4.67 o 
 -11   7   2      126.55      136.28      8.50 o 
 -10   7   2        4.33        5.36      2.42 o 
  -9   7   2      138.17      127.78      8.67 o 
  -8   7   2     1681.39     1687.16     20.31 o 
  -7   7   2      180.49      179.43      9.96 o 
  -6   7   2        0.95        0.80      1.40 o 
  -5   7   2       78.80       77.18      5.90 o 
  -4   7   2       75.56       66.74      9.15 o 
  -3   7   2      393.23      415.01     12.96 o 
  -2   7   2      219.91      227.03      8.95 o 
  -1   7   2      139.93      187.85      9.57 o 
   0   7   2      374.76      361.94     10.40 o 
   1   7   2        4.46        4.39      1.55 o 
   2   7   2      448.74      441.19     11.49 o 
   3   7   2     1330.44     1312.16     21.37 o 
   4   7   2      539.10      524.79     11.13 o 
   5   7   2     1660.60     1604.61     24.37 o 
   6   7   2      935.74      918.50     15.16 o 
   7   7   2      444.31      459.43     11.85 o 
   8   7   2      548.14      531.78     21.44 o 
   9   7   2      150.19      157.35     12.10 o 
  10   7   2       66.52       71.95      8.69 o 
  11   7   2       82.58       85.95      7.98 o 
  12   7   2       40.11       46.30      7.51 o 
 -12   8   2       25.44       26.36      8.39 o 
 -11   8   2       47.86       57.52      6.66 o 
 -10   8   2       40.33       37.46      9.67 o 
  -9   8   2        3.13        1.82      3.61 o 
  -8   8   2        0.12       -2.07      1.55 o 
  -7   8   2      172.52      171.41      6.77 o 
  -6   8   2      266.50      257.50     11.14 o 
  -5   8   2       28.73       24.52      6.43 o 
  -4   8   2      231.49      268.85     19.11 o 
  -3   8   2       75.34       67.87      5.86 o 
  -2   8   2       12.79        6.75      2.27 o 
  -1   8   2       45.22       42.19      3.89 o 
   0   8   2        0.26        2.51      1.54 o 
   1   8   2      187.84      186.20      8.60 o 
   2   8   2      138.91      127.63      6.84 o 
   3   8   2      234.43      225.82      8.52 o 
   4   8   2       82.01       79.65      6.18 o 
   5   8   2       13.61        7.21      2.23 o 
   6   8   2        0.01        2.35      1.39 o 
   7   8   2       19.81       16.01      2.43 o 
   8   8   2      133.67      101.85      9.87 o 
   9   8   2       35.82       29.51      6.02 o 
  10   8   2       65.77       60.47      8.11 o 
  11   8   2        1.26        6.32      4.67 o 
 -12   9   2       39.31       17.29      7.95 o 
 -11   9   2       67.48       59.77     11.60 o 
 -10   9   2       87.68       85.35     13.28 o 
  -9   9   2      583.88      578.69     20.47 o 
  -8   9   2      242.63      259.09     21.96 o 
  -7   9   2      888.66      913.03     23.69 o 
  -6   9   2      155.79      176.69     10.15 o 
  -5   9   2      440.22      441.57     18.00 o 
  -4   9   2      685.18      714.54     21.90 o 
  -3   9   2      359.21      386.84     15.78 o 
  -2   9   2       33.57       23.88      3.78 o 
  -1   9   2        9.69        9.93      2.78 o 
   0   9   2       53.27       61.14      8.66 o 
   1   9   2       28.45       34.97      6.84 o 
   2   9   2      228.84      235.38      8.34 o 
   3   9   2      414.63      400.77     18.16 o 
   4   9   2      770.48      758.02     22.19 o 
   5   9   2       25.69       17.47      3.35 o 
   6   9   2       42.57       52.13      4.70 o 
   7   9   2      608.71      633.85     24.81 o 
   8   9   2      246.38      256.58     16.16 o 
   9   9   2      148.17      176.99     14.01 o 
  10   9   2       26.75       25.00      5.87 o 
 -10  10   2        0.40        5.01      4.90 o 
  -9  10   2       90.59       97.46     14.67 o 
  -8  10   2       42.44       39.70      9.15 o 
  -7  10   2       22.78       25.37      7.63 o 
  -6  10   2       10.46        7.11      2.76 o 
  -5  10   2       91.79       82.06      7.63 o 
  -4  10   2      385.22      377.71     12.61 o 
  -3  10   2        0.28        0.52      2.64 o 
  -2  10   2      222.59      205.96      9.29 o 
  -1  10   2      207.09      199.43      9.24 o 
   0  10   2       62.10       50.29      4.87 o 
   1  10   2       16.82       13.38      3.50 o 
   2  10   2        0.64       -0.80      2.40 o 
   3  10   2      234.61      251.88     16.38 o 
   4  10   2      185.95      159.18     10.36 o 
   5  10   2      116.21      119.71      9.05 o 
   6  10   2       42.87       40.94     10.65 o 
   7  10   2        0.26        0.53      3.72 o 
   8  10   2        8.34        4.36     10.07 o 
   9  10   2       33.19       20.07      5.77 o 
  -9  11   2      147.37      162.06     19.36 o 
  -8  11   2       88.65      110.24     15.91 o 
  -7  11   2      145.33      169.63     18.99 o 
  -6  11   2      384.22      421.19     17.62 o 
  -5  11   2      533.63      536.30     20.50 o 
  -4  11   2      269.63      275.27     20.64 o 
  -3  11   2       18.71       23.84      5.79 o 
  -2  11   2       29.45       26.43      5.04 o 
  -1  11   2        5.49        6.77      3.40 o 
   0  11   2       98.42       96.94      9.42 o 
   1  11   2        5.34        6.91      3.20 o 
   2  11   2      207.15      212.62     34.14 o 
   3  11   2      134.60      130.92     10.06 o 
   4  11   2       97.07      108.01      8.99 o 
   5  11   2       23.65       30.27      4.99 o 
   6  11   2      214.43      224.96     22.18 o 
   7  11   2      247.88      276.85     25.13 o 
  -7  12   2       65.46      107.81     15.73 o 
  -6  12   2        6.27        7.21      3.98 o 
  -5  12   2        6.50        3.51      3.04 o 
  -4  12   2       11.37       13.10      4.22 o 
  -3  12   2        1.24       -2.27      2.53 o 
  -2  12   2       14.54       10.78      3.68 o 
  -1  12   2       67.07       79.33      8.56 o 
   0  12   2      163.60      157.06     11.82 o 
   1  12   2      239.74      222.40     13.98 o 
   2  12   2      401.27      387.06     18.37 o 
   3  12   2       28.25       30.76      5.41 o 
   4  12   2       28.09       33.96      5.67 o 
   5  12   2       34.24       34.74      9.64 o 
   6  12   2       76.72      107.62     16.12 o 
  -5  13   2        0.86       11.97      5.92 o 
  -4  13   2       38.64       50.48      7.00 o 
  -3  13   2        3.21       -3.67      3.04 o 
  -2  13   2        2.70        6.06      3.93 o 
  -1  13   2       32.71       43.31      6.83 o 
   0  13   2       25.79       29.99      5.85 o 
   1  13   2        1.19        2.67      2.77 o 
   2  13   2       75.88       75.06      8.49 o 
   3  13   2      279.09      308.52     16.87 o 
  -1  14   2      311.87      343.63     19.13 o 
   0  14   2       33.16       28.66      6.13 o 
 -15   1   3       49.08       48.24      7.07 o 
 -14   1   3        9.25        9.78      3.69 o 
 -13   1   3      176.11      189.59      9.06 o 
 -12   1   3       94.02      106.23      4.66 o 
 -11   1   3        5.31        4.49      1.19 o 
 -10   1   3        3.81        5.38      1.36 o 
  -9   1   3     1059.67     1062.92     13.46 o 
  -8   1   3     1293.43     1294.55     14.62 o 
  -7   1   3     1032.21      995.08     10.18 o 
  -6   1   3        6.15        9.98      0.99 o 
  -5   1   3      518.44      456.63      6.94 o 
  -4   1   3      376.31      384.98      6.04 o 
  -3   1   3     2203.81     2298.56     23.50 o 
  -2   1   3       11.17        8.21      2.44 o 
  -1   1   3     1876.11     2083.21     32.85 o 
   0   1   3      265.69      271.01      9.36 o 
   1   1   3      411.82      401.02      9.53 o 
   2   1   3      779.04      804.02     12.92 o 
   3   1   3      364.02      355.22      7.96 o 
   4   1   3     1546.34     1541.80     21.16 o 
   5   1   3     1115.37     1120.27     19.29 o 
   6   1   3      670.67      631.77     12.51 o 
   7   1   3     1063.00     1061.31     17.55 o 
   8   1   3      494.03      467.12     11.29 o 
   9   1   3      123.11      118.65      5.69 o 
  10   1   3      143.79      148.26      8.26 o 
  11   1   3      190.84      194.53     13.57 o 
  12   1   3        4.59        8.58     13.45 o 
  13   1   3       13.31       14.94      4.60 o 
 -15   2   3       13.82       18.22     11.30 o 
 -14   2   3       94.03      103.27     13.20 o 
 -13   2   3       30.58       29.80      4.97 o 
 -12   2   3       52.69       49.11      3.48 o 
 -11   2   3      327.50      303.15      6.79 o 
 -10   2   3        0.95        2.10      0.89 o 
  -9   2   3      105.07       92.67      3.35 o 
  -8   2   3        4.27        1.61      1.06 o 
  -7   2   3      138.60      156.47      5.04 o 
  -6   2   3       31.14       20.98      3.95 o 
  -5   2   3       35.36       37.49      2.09 o 
  -4   2   3      110.87      111.03      3.84 o 
  -3   2   3        3.65        8.16      1.57 o 
  -2   2   3      106.73      116.43      6.65 o 
  -1   2   3      708.06      630.31     10.55 o 
   0   2   3      853.21      913.84     12.76 o 
   1   2   3      241.18      244.92      6.85 o 
   2   2   3      548.28      512.30      9.55 o 
   3   2   3       54.75       44.33      2.75 o 
   4   2   3      409.54      423.51      9.95 o 
   5   2   3       46.11       45.64      2.98 o 
   6   2   3      103.44      112.23      5.63 o 
   7   2   3      201.45      210.83      7.24 o 
   8   2   3        6.95        6.07      1.55 o 
   9   2   3       15.48       11.75      1.82 o 
  10   2   3        2.19        3.22      3.19 o 
  11   2   3       74.09       72.57      9.86 o 
  12   2   3       51.21       52.28      5.66 o 
  13   2   3       79.95       82.00     12.14 o 
 -15   3   3       37.74       44.89     11.42 o 
 -14   3   3       39.73       38.38      4.70 o 
 -13   3   3       18.25       25.07      3.64 o 
 -12   3   3       23.16       21.59      3.37 o 
 -11   3   3      865.17      865.64     15.09 o 
 -10   3   3     1009.65      994.49     13.90 o 
  -9   3   3       72.22       74.13      3.17 o 
  -8   3   3     2153.67     2065.73     19.07 o 
  -7   3   3      302.19      303.17      6.48 o 
  -6   3   3      974.06      996.79     13.61 o 
  -5   3   3     1316.91     1321.88     19.27 o 
  -4   3   3      395.70      397.07      8.82 o 
  -3   3   3       33.08       31.15      2.81 o 
  -2   3   3     1516.51     1533.21     30.14 o 
  -1   3   3      758.97      898.30     13.58 o 
   0   3   3      190.95      236.79      6.57 o 
   1   3   3        0.03       -0.01      0.97 o 
   2   3   3     1192.20     1198.09     18.48 o 
   3   3   3      313.10      288.11      7.30 o 
   4   3   3       48.51       54.61      3.20 o 
   5   3   3      480.10      436.45     10.77 o 
   6   3   3      675.21      684.20     12.47 o 
   7   3   3      484.74      483.64     16.58 o 
   8   3   3       92.16       91.90      6.28 o 
   9   3   3      300.68      273.15     11.72 o 
  10   3   3        6.01        5.44      3.61 o 
  11   3   3       67.98       63.95      6.35 o 
  12   3   3       63.39       63.14      6.48 o 
 -14   4   3       47.77       47.37     13.44 o 
 -13   4   3      235.10      250.50     15.88 o 
 -12   4   3       20.60       28.96      3.98 o 
 -11   4   3        0.80        2.18      1.80 o 
 -10   4   3      165.79      159.26      6.10 o 
  -9   4   3       24.63       20.10      2.24 o 
  -8   4   3        0.00        0.69      1.48 o 
  -7   4   3       68.62       57.79      2.90 o 
  -6   4   3       74.82       59.59      2.74 o 
  -5   4   3      530.86      516.35      8.36 o 
  -4   4   3        0.15       -1.22      1.40 o 
  -3   4   3      446.69      400.53     12.83 o 
  -2   4   3     1123.06     1156.39    123.47 o 
  -1   4   3     1158.86     1186.36     10.36 o 
   0   4   3     1238.46     1189.38     19.36 o 
   1   4   3      276.78      289.81      6.78 o 
   2   4   3       77.38       89.10      3.86 o 
   3   4   3      282.19      268.87      7.06 o 
   4   4   3      182.78      175.13     10.13 o 
   5   4   3       93.91       83.21      5.91 o 
   6   4   3        0.36        0.77      1.15 o 
   7   4   3       16.42       16.68      2.82 o 
   8   4   3      132.74      138.25      7.48 o 
   9   4   3       51.78       48.21     18.61 o 
  10   4   3      104.11       97.95      9.80 o 
  11   4   3       51.14       61.17      6.36 o 
  12   4   3       75.25       93.86      7.97 o 
 -14   5   3        0.33        0.39      4.67 o 
 -13   5   3       33.49      225.62    205.25 o 
 -12   5   3       33.80       38.56      5.04 o 
 -11   5   3        0.89       -2.02      1.89 o 
 -10   5   3       15.57        8.99      2.91 o 
  -9   5   3       85.72       80.42      4.37 o 
  -8   5   3      319.74      302.72      8.50 o 
  -7   5   3        2.20        2.35      1.27 o 
  -6   5   3      343.47      379.13      9.03 o 
  -5   5   3      166.23      174.02      4.39 o 
  -4   5   3      134.16      121.81      7.94 o 
  -3   5   3      304.75      107.72    174.54 o 
  -2   5   3      211.64      242.00      8.48 o 
  -1   5   3     1045.80     1119.52     17.44 o 
   0   5   3      114.23      123.33      4.31 o 
   1   5   3       20.14       20.73      1.98 o 
   2   5   3      394.45      376.19      8.76 o 
   3   5   3      182.81      178.82      5.95 o 
   4   5   3      195.44      182.97      6.14 o 
   5   5   3      364.87      335.23      8.55 o 
   6   5   3        7.09        7.74      1.71 o 
   7   5   3      401.77      385.39     10.07 o 
   8   5   3      469.68      446.93     14.76 o 
   9   5   3      151.48      153.96     16.50 o 
  10   5   3      274.67      268.56     12.88 o 
  11   5   3        0.39        1.51      2.63 o 
  12   5   3        8.65        7.04      2.95 o 
 -14   6   3      128.04      128.12     15.47 o 
 -13   6   3       69.33      104.74     13.54 o 
 -12   6   3      144.52      142.00     15.42 o 
 -11   6   3      428.60      404.57     29.65 o 
 -10   6   3      379.74      368.16     14.13 o 
  -9   6   3        2.43        5.49      1.57 o 
  -8   6   3       53.96       58.99      3.77 o 
  -7   6   3      284.43      263.89     10.41 o 
  -6   6   3      568.44      552.14     14.49 o 
  -5   6   3       79.78       15.95     30.09 o 
  -4   6   3      222.81      199.99      5.79 o 
  -3   6   3      254.69      276.93     11.42 o 
  -2   6   3      462.54      408.17      9.74 o 
  -1   6   3     1280.79     1276.36     18.83 o 
   0   6   3      539.82      472.61     21.79 o 
   1   6   3      320.12      298.92      7.72 o 
   2   6   3       88.33       78.78      5.19 o 
   3   6   3     1285.95     1197.18     18.03 o 
   4   6   3      117.94      115.28      5.07 o 
   5   6   3       14.83       11.21      2.07 o 
   6   6   3      115.07      132.45      6.01 o 
   7   6   3      109.31      110.44      5.35 o 
   8   6   3       55.17       51.90      9.97 o 
   9   6   3      109.29       94.06     13.78 o 
  10   6   3      203.81      194.19     18.93 o 
  11   6   3      123.56      128.73      9.52 o 
  12   6   3      133.13      120.90     15.66 o 
 -13   7   3       31.90       29.53      8.29 o 
 -12   7   3        3.04       -5.87      5.09 o 
 -11   7   3       44.61       36.00      8.38 o 
 -10   7   3       18.68        9.16      4.75 o 
  -9   7   3       49.66       47.42      5.94 o 
  -8   7   3        2.93        5.13      1.59 o 
  -7   7   3       93.34       97.48      5.93 o 
  -6   7   3      289.97      282.21     20.00 o 
  -5   7   3        5.89        3.15      2.19 o 
  -4   7   3        1.34        0.20      3.05 o 
  -3   7   3       11.32       11.28      1.86 o 
  -2   7   3       31.13       23.53      2.55 o 
  -1   7   3        1.60        1.14      1.05 o 
   0   7   3      133.77      150.87      6.60 o 
   1   7   3       27.17       21.91      2.67 o 
   2   7   3       85.59       73.41      4.15 o 
   3   7   3      161.60      162.08      6.23 o 
   4   7   3      865.42      842.30     17.65 o 
   5   7   3       63.10       66.93      4.59 o 
   6   7   3       65.09       58.78      4.20 o 
   7   7   3       30.16       24.62      3.62 o 
   8   7   3       17.43       26.26      7.75 o 
   9   7   3        0.00        1.89      3.02 o 
  10   7   3        0.17        4.60      3.13 o 
  11   7   3        4.11       -1.63      3.06 o 
 -12   8   3      269.28      285.64     24.17 o 
 -11   8   3       49.65       53.43     10.53 o 
 -10   8   3        2.18       11.98      5.32 o 
  -9   8   3        6.92        9.94      5.29 o 
  -8   8   3        0.42        2.36      4.72 o 
  -7   8   3       49.28       57.87      5.01 o 
  -6   8   3       17.28        9.80      4.81 o 
  -5   8   3      269.91      234.89     10.89 o 
  -4   8   3      835.24      836.95     16.72 o 
  -3   8   3      105.32      104.10      5.45 o 
  -2   8   3      726.83      679.94     17.73 o 
  -1   8   3     1557.82     1501.62     42.36 o 
   0   8   3      797.44      749.31     25.99 o 
   1   8   3      190.94      184.77      7.88 o 
   2   8   3      295.73      319.65     10.54 o 
   3   8   3        0.06       -2.78      1.91 o 
   4   8   3      178.99      164.87      7.64 o 
   5   8   3       63.28       64.84      6.37 o 
   6   8   3       64.02       67.99      6.15 o 
   7   8   3      129.47      117.39     14.23 o 
   8   8   3        9.80        7.86     10.48 o 
   9   8   3      182.86      193.96     14.17 o 
  10   8   3      221.72      243.14     16.59 o 
 -11   9   3      147.32      158.11     18.43 o 
 -10   9   3        0.05        6.00      5.97 o 
  -9   9   3       79.42       89.71     13.69 o 
  -8   9   3        1.28        2.31      2.43 o 
  -7   9   3        8.35        3.81      3.60 o 
  -6   9   3      114.54      105.60      9.75 o 
  -5   9   3      757.04      759.38     16.70 o 
  -4   9   3       61.31       62.36      5.41 o 
  -3   9   3      217.17      215.58     14.64 o 
  -2   9   3      137.72      127.39      7.76 o 
  -1   9   3       40.11       37.82      7.98 o 
   0   9   3       70.91       66.19      5.94 o 
   1   9   3      166.06      156.18     10.78 o 
   2   9   3       55.01       57.56      5.72 o 
   3   9   3      112.78       94.21     10.26 o 
   4   9   3      676.67      695.40     20.11 o 
   5   9   3      175.05      156.73      9.78 o 
   6   9   3       11.97       19.97      3.39 o 
   7   9   3       34.69       40.75      6.57 o 
   8   9   3       12.16       13.34      6.29 o 
   9   9   3        3.49        9.92      4.40 o 
  10   9   3       34.71       26.77      6.61 o 
 -10  10   3       45.90       35.19      9.94 o 
  -9  10   3       13.35       20.42      7.53 o 
  -8  10   3        0.87        1.48      6.22 o 
  -7  10   3       80.93       75.90      7.29 o 
  -6  10   3      287.97      282.49     14.34 o 
  -5  10   3      549.10      568.95     32.54 o 
  -4  10   3      139.83      129.23     14.96 o 
  -3  10   3      505.06      553.48     30.71 o 
  -2  10   3       43.33       53.60      5.59 o 
  -1  10   3       49.39       56.13      5.65 o 
   0  10   3     1043.98     1015.56     31.71 o 
   1  10   3      179.87      167.54     10.00 o 
   2  10   3      135.10      120.81     12.60 o 
   3  10   3      259.94      246.13     17.33 o 
   4  10   3      163.35      162.98     10.87 o 
   5  10   3       15.10       24.11      4.62 o 
   6  10   3        7.71        3.77      3.15 o 
   7  10   3        2.26        3.37      3.37 o 
   8  10   3      127.18      158.55     13.45 o 
   9  10   3       37.13       18.96      8.45 o 
  -8  11   3      124.39      141.05     18.19 o 
  -7  11   3      320.49      313.70     25.94 o 
  -6  11   3       90.62       97.19      8.97 o 
  -5  11   3      430.12      455.62     19.53 o 
  -4  11   3       56.60       65.76      9.62 o 
  -3  11   3       17.24       15.29      4.26 o 
  -2  11   3       52.12       54.60      6.88 o 
  -1  11   3        0.07        0.64      3.97 o 
   0  11   3       35.43       48.12      8.47 o 
   1  11   3        6.66       -1.00      2.33 o 
   2  11   3        6.41       13.45      4.01 o 
   3  11   3       24.23       22.90      4.98 o 
   4  11   3       56.17       59.62     19.05 o 
   5  11   3        4.72       -0.72      5.59 o 
   6  11   3      221.41      276.64     25.17 o 
  -6  12   3       11.35        3.66      4.54 o 
  -5  12   3       27.99       38.22      6.21 o 
  -4  12   3       91.82       97.10      9.56 o 
  -3  12   3      110.85      118.12     10.59 o 
  -2  12   3      161.44      175.27     12.71 o 
  -1  12   3      477.71      472.18     21.24 o 
   0  12   3       31.67       32.20      6.18 o 
   1  12   3       89.74      101.49      9.82 o 
   2  12   3      195.57      197.15     13.47 o 
   3  12   3      118.99      138.50     12.18 o 
   4  12   3        2.64        8.46      3.86 o 
  -4  13   3      180.78      179.15     13.45 o 
  -3  13   3       19.60       28.09      5.69 o 
  -2  13   3        7.16       12.75      4.58 o 
  -1  13   3       45.85       40.75      8.56 o 
   0  13   3       22.49       29.02      6.04 o 
   1  13   3      102.44      101.91     10.18 o 
   2  13   3       95.19       77.61     10.04 o 
   3  13   3      172.33      170.34     16.64 o 
 -15   0   4       38.60       27.33      8.66 o 
 -14   0   4       97.17      105.96     13.31 o 
 -13   0   4      113.96      112.07      8.26 o 
 -12   0   4      386.02      391.46     15.28 o 
 -11   0   4     1337.26     1239.49     20.05 o 
 -10   0   4     1030.70     1006.93     17.17 o 
  -9   0   4       26.48       31.49      4.74 o 
  -8   0   4       99.92       55.38     41.88 o 
  -7   0   4       33.78       21.17      3.03 o 
  -6   0   4     1647.01     1578.78     28.12 o 
  -5   0   4      765.48      786.06     17.49 o 
  -4   0   4       31.42       21.02      2.72 o 
  -3   0   4     1115.27     1123.69     33.79 o 
  -2   0   4       70.69       49.74      6.41 o 
  -1   0   4       69.81      109.46      9.52 o 
   0   0   4     2135.97     2229.36     53.28 o 
   1   0   4        9.06        5.96      2.14 o 
   2   0   4      267.82      266.16     25.79 o 
   3   0   4     1054.17     1027.96     30.88 o 
   4   0   4     1115.96     1178.76     36.43 o 
   5   0   4      123.99      109.46      7.62 o 
   6   0   4       20.99       27.62      4.18 o 
   7   0   4      559.82      569.56     20.01 o 
   8   0   4      713.30      681.32     21.27 o 
   9   0   4      328.60      317.41     23.44 o 
  10   0   4      384.24      425.92     28.45 o 
  11   0   4      392.53      378.81     28.02 o 
  12   0   4       68.97       72.04     13.12 o 
 -15   1   4       21.83        2.91      5.10 o 
 -14   1   4        9.29        4.31      3.03 o 
 -13   1   4        0.31       -0.75      1.82 o 
 -12   1   4        8.19        6.25      2.01 o 
 -11   1   4        1.18       -0.46      1.29 o 
 -10   1   4       67.10       60.35      3.28 o 
  -9   1   4       68.84       69.84      4.07 o 
  -8   1   4      158.96      172.83      6.05 o 
  -7   1   4        8.74        9.83      2.89 o 
  -6   1   4     1043.78     1059.68     15.22 o 
  -5   1   4      276.24      237.60      8.83 o 
  -4   1   4       11.70       10.31      1.56 o 
  -3   1   4       10.17        6.89      2.20 o 
  -2   1   4        5.97        3.25      2.67 o 
  -1   1   4     1184.89     1215.24     25.26 o 
   0   1   4      506.47      614.56     14.74 o 
   1   1   4      367.60      412.15     17.63 o 
   2   1   4        7.87       10.36      1.55 o 
   3   1   4      429.47      461.15     11.33 o 
   4   1   4       14.74       16.83      3.07 o 
   5   1   4       67.74       77.64      5.07 o 
   6   1   4      174.81      165.58      6.73 o 
   7   1   4        3.25        3.25      1.43 o 
   8   1   4      248.03      250.78     10.44 o 
   9   1   4      497.84      446.94     19.65 o 
  10   1   4       14.37       14.40      4.42 o 
  11   1   4        0.40       -2.48      8.52 o 
  12   1   4        7.35       26.04      6.17 o 
 -15   2   4      411.60      399.16     28.54 o 
 -14   2   4      102.72       94.82     13.69 o 
 -13   2   4      136.64      141.63      8.18 o 
 -12   2   4       74.85       83.79      5.11 o 
 -11   2   4        0.04        0.16      1.49 o 
 -10   2   4        4.93        8.53      1.93 o 
  -9   2   4        7.66        8.03      1.64 o 
  -8   2   4       21.47       28.82      2.34 o 
  -7   2   4        0.31        1.07      1.91 o 
  -6   2   4        7.07        3.85      1.01 o 
  -5   2   4      212.39      181.46      5.55 o 
  -4   2   4      618.01      633.28     14.01 o 
  -3   2   4      446.63      413.28     17.71 o 
  -2   2   4     1840.67     1886.44     33.91 o 
  -1   2   4     7055.41     7161.54     72.91 o 
   0   2   4     1706.73     1800.40     22.66 o 
   1   2   4       49.89       30.36      2.75 o 
   2   2   4      163.07      162.19      5.77 o 
   3   2   4       21.11       11.14      1.82 o 
   4   2   4        0.03        0.62      1.02 o 
   5   2   4      163.90      172.13      6.45 o 
   6   2   4      157.85      174.55      7.84 o 
   7   2   4       91.78       78.64      5.62 o 
   8   2   4      108.38       99.53      6.43 o 
   9   2   4       38.91       35.82      6.17 o 
  10   2   4      219.58      235.08     18.66 o 
  11   2   4       25.90       21.05      5.51 o 
  12   2   4      343.74      415.32     21.85 o 
 -14   3   4       11.98       11.16      4.02 o 
 -13   3   4       86.59       81.33      8.25 o 
 -12   3   4       17.28       17.64      5.15 o 
 -11   3   4        4.11        6.43      2.16 o 
 -10   3   4       70.44       65.79      4.42 o 
  -9   3   4      296.80      325.48     12.89 o 
  -8   3   4      204.27      204.61      9.42 o 
  -7   3   4      581.42      566.82     12.43 o 
  -6   3   4        0.66        0.27      1.42 o 
  -5   3   4       59.14       46.07      3.90 o 
  -4   3   4      270.71      310.17     12.06 o 
  -3   3   4      453.90      494.67     15.42 o 
  -2   3   4        7.00        6.99      0.92 o 
  -1   3   4        8.83        7.59      1.37 o 
   0   3   4        8.83       13.69      1.93 o 
   1   3   4      381.89      387.32     13.80 o 
   2   3   4       77.72       81.70      4.14 o 
   3   3   4       43.78       56.83      3.61 o 
   4   3   4      590.50      563.15     12.60 o 
   5   3   4      154.55      174.70      7.38 o 
   6   3   4      168.99      154.37      7.28 o 
   7   3   4      111.30      124.51     13.89 o 
   8   3   4        0.14       -1.65      1.33 o 
   9   3   4       19.06       10.09      3.63 o 
  10   3   4       26.06       32.43      6.26 o 
  11   3   4      119.33      113.56     11.23 o 
  12   3   4        0.96       -6.05      5.00 o 
 -14   4   4       19.34       16.85      5.21 o 
 -13   4   4      224.87      209.51     18.00 o 
 -12   4   4      100.05      111.18     13.09 o 
 -11   4   4      220.89      221.13     10.79 o 
 -10   4   4      187.66      193.54      9.17 o 
  -9   4   4       20.42        6.03      5.48 o 
  -8   4   4       45.97       51.49      4.19 o 
  -7   4   4      185.04      163.83     16.27 o 
  -6   4   4     1009.29     1064.48     28.83 o 
  -5   4   4      394.55      405.81     23.07 o 
  -4   4   4      306.28      321.69     13.27 o 
  -3   4   4      254.60      250.58     15.96 o 
  -2   4   4       48.45       32.77      5.79 o 
  -1   4   4      387.98      427.36     12.42 o 
   0   4   4      287.34      236.14     10.45 o 
   1   4   4      119.12      103.41      5.19 o 
   2   4   4      125.59      124.69      6.63 o 
   3   4   4     1585.20     1633.88     25.55 o 
   4   4   4       50.04       65.49      4.51 o 
   5   4   4      107.70      106.08      5.80 o 
   6   4   4       55.87       57.17      4.72 o 
   7   4   4       81.90       83.66      6.64 o 
   8   4   4       28.42       28.40      7.28 o 
   9   4   4      223.18      197.96     13.85 o 
  10   4   4      312.90      285.52     17.15 o 
  11   4   4       31.01       37.12      7.14 o 
  12   4   4       35.70       28.07      7.26 o 
 -14   5   4        5.45       11.78      5.03 o 
 -13   5   4        5.50       15.06      6.21 o 
 -12   5   4      196.44      230.87     19.54 o 
 -11   5   4      137.02      146.17     15.14 o 
 -10   5   4      382.01      407.29     40.97 o 
  -9   5   4      560.83      578.06     13.53 o 
  -8   5   4      823.11      748.59     19.47 o 
  -7   5   4      241.06      250.45     18.27 o 
  -6   5   4     1169.15     1130.38     40.31 o 
  -5   5   4      103.98      111.26     11.29 o 
  -4   5   4      210.72      228.36     31.55 o 
  -3   5   4       97.61      103.98      6.12 o 
  -2   5   4       65.91       56.53      4.52 o 
  -1   5   4       14.98       20.69      2.84 o 
   0   5   4       11.86        9.55      1.62 o 
   1   5   4      239.36      229.58      8.09 o 
   2   5   4      235.92      245.01     13.07 o 
   3   5   4        0.11       -1.55      1.39 o 
   4   5   4        0.42       -0.09      1.70 o 
   5   5   4      398.29      388.36     11.53 o 
   6   5   4      659.55      656.16     15.43 o 
   7   5   4      683.55      691.76     18.78 o 
   8   5   4       26.66       27.98      7.51 o 
   9   5   4       38.83       40.61      9.52 o 
  10   5   4       69.87       92.22     15.15 o 
  11   5   4       22.13       13.93      4.88 o 
 -13   6   4       54.90       44.22      9.35 o 
 -12   6   4       41.72       35.49      8.36 o 
 -11   6   4        7.15        8.96      5.15 o 
 -10   6   4       41.64       43.10      8.64 o 
  -9   6   4      118.89      128.55     14.30 o 
  -8   6   4        3.10        2.47      3.24 o 
  -7   6   4      549.96      567.85     29.26 o 
  -6   6   4       16.11       12.23      4.45 o 
  -5   6   4       27.52       20.02      3.54 o 
  -4   6   4       31.96       41.20      6.42 o 
  -3   6   4      233.86      242.38     11.71 o 
  -2   6   4       50.54       45.40      5.24 o 
  -1   6   4        0.64        1.61      2.56 o 
   0   6   4      472.90      447.89     12.98 o 
   1   6   4       56.56       58.06      3.57 o 
   2   6   4        4.07        3.22      2.21 o 
   3   6   4        9.78       10.39      1.86 o 
   4   6   4      100.94       96.90      5.04 o 
   5   6   4      190.84      182.55      8.00 o 
   6   6   4        0.11        0.20      1.31 o 
   7   6   4       11.38       12.12      2.87 o 
   8   6   4        4.23       -2.28      4.46 o 
   9   6   4       55.28       64.70     11.92 o 
  10   6   4       84.73      105.27     15.11 o 
  11   6   4       46.08       51.01     13.00 o 
 -12   7   4        0.03       -1.49      3.27 o 
 -11   7   4       48.80       52.54     10.56 o 
 -10   7   4       33.48       31.64      8.41 o 
  -9   7   4      158.34      131.88     14.91 o 
  -8   7   4      695.24      679.43     34.08 o 
  -7   7   4       44.84       46.45     13.35 o 
  -6   7   4        0.12        1.15      1.82 o 
  -5   7   4      335.22      340.68     14.62 o 
  -4   7   4      667.82      690.23     21.43 o 
  -3   7   4       95.61      111.05     12.07 o 
  -2   7   4        0.13        0.56      0.90 o 
  -1   7   4      214.24      211.36      8.49 o 
   0   7   4      429.70      412.60     15.59 o 
   1   7   4       22.39       20.74      2.85 o 
   2   7   4      680.09      676.23     13.66 o 
   3   7   4     1350.53     1325.88     20.78 o 
   4   7   4      462.18      475.40     13.50 o 
   5   7   4      419.45      390.53     12.20 o 
   6   7   4      213.56      238.12     11.75 o 
   7   7   4      227.26      258.25     33.71 o 
   8   7   4      217.67      188.51     18.92 o 
   9   7   4      206.85      194.91     20.24 o 
  10   7   4       61.83       55.74     11.04 o 
 -12   8   4       32.05       37.09      8.99 o 
 -11   8   4        0.07        6.86      4.81 o 
 -10   8   4      126.95      125.75     15.95 o 
  -9   8   4        5.94        6.80      4.82 o 
  -8   8   4        1.58        2.91      4.25 o 
  -7   8   4        5.83        5.75      5.14 o 
  -6   8   4       50.74       46.95     10.72 o 
  -5   8   4      106.44      126.55     14.34 o 
  -4   8   4      117.72      126.54     13.75 o 
  -3   8   4        0.00        0.46      0.76 o 
  -2   8   4      206.80      178.40      8.84 o 
  -1   8   4       28.59       26.32      3.34 o 
   0   8   4       59.59       60.13      5.20 o 
   1   8   4       51.73       42.49      6.47 o 
   2   8   4      164.30      158.44      7.44 o 
   3   8   4       24.21       19.00      2.86 o 
   4   8   4        4.62        5.47      2.57 o 
   5   8   4      103.50       95.97      8.60 o 
   6   8   4       17.94        8.70      7.30 o 
   7   8   4        6.07        0.88      4.46 o 
   8   8   4       32.54       46.54     10.99 o 
   9   8   4        9.46       12.83      7.10 o 
 -11   9   4       78.47       76.46     13.03 o 
 -10   9   4      112.84      129.02     16.49 o 
  -9   9   4      628.14      653.08     37.03 o 
  -8   9   4      465.31      480.68     30.91 o 
  -7   9   4      772.08      787.24     39.28 o 
  -6   9   4      126.16      127.18     15.16 o 
  -5   9   4      153.02      144.33     15.88 o 
  -4   9   4       38.11       36.41      8.21 o 
  -3   9   4       98.57      111.53     13.50 o 
  -2   9   4       50.81       39.84      8.23 o 
  -1   9   4        4.27        2.49      2.47 o 
   0   9   4       52.68       51.53      9.84 o 
   1   9   4       22.14       28.95      4.11 o 
   2   9   4      127.36      122.82     12.60 o 
   3   9   4      142.64      131.99     12.82 o 
   4   9   4      492.34      482.46     18.10 o 
   5   9   4      196.95      190.61     11.29 o 
   6   9   4      285.22      309.53     23.87 o 
   7   9   4      481.34      483.46     31.16 o 
   8   9   4      150.23      158.78     13.38 o 
  -9  10   4        8.72       11.31      5.76 o 
  -8  10   4        2.98       10.13      6.08 o 
  -7  10   4        2.76       -8.38      5.59 o 
  -6  10   4        9.24        5.68      5.20 o 
  -5  10   4       30.76       39.89      9.61 o 
  -4  10   4      108.75      105.65     14.28 o 
  -3  10   4       10.55       16.70      6.65 o 
  -2  10   4       76.50       81.99     12.04 o 
  -1  10   4       72.33       83.42     12.01 o 
   0  10   4       34.54       34.98      7.70 o 
   1  10   4       17.52       11.65      4.63 o 
   2  10   4        3.65        4.09      4.03 o 
   3  10   4       39.80       36.47      7.24 o 
   4  10   4      112.75      120.85     12.39 o 
   5  10   4       28.94       31.79      6.35 o 
   6  10   4        4.45       -4.06      5.39 o 
   7  10   4       32.77       25.94      9.28 o 
  -7  11   4       70.49       83.23     14.03 o 
  -6  11   4      343.56      349.20     27.27 o 
  -5  11   4      548.04      549.94     34.01 o 
  -4  11   4      181.68      194.04     19.54 o 
  -3  11   4       36.40       39.55      8.99 o 
  -2  11   4       28.99       18.93      6.71 o 
  -1  11   4        0.53       -1.48      3.91 o 
   0  11   4       12.99       20.54      6.26 o 
   1  11   4      172.00      161.33     16.12 o 
   2  11   4      494.47      485.61     27.91 o 
   3  11   4      191.18      230.50     18.43 o 
   4  11   4        4.75        5.96      3.90 o 
   5  11   4        1.29       -2.51      7.60 o 
  -5  12   4      110.36      122.62     11.04 o 
  -4  12   4       71.97       72.46      8.68 o 
  -3  12   4       69.56       76.56     12.86 o 
  -2  12   4       95.64      114.45     15.13 o 
  -1  12   4      282.14      299.85     23.96 o 
   0  12   4      179.00      165.51     17.33 o 
   1  12   4      105.11      112.35     14.05 o 
   2  12   4      127.40      150.29     12.11 o 
   3  12   4       42.29       41.59      8.36 o 
  -2  13   4       93.38      109.09     17.30 o 
  -1  13   4        9.30        7.02      4.87 o 
 -13   1   5       93.75      110.15     12.14 o 
 -12   1   5       97.01      100.68      7.88 o 
 -11   1   5       72.82       59.81      6.09 o 
 -10   1   5      128.40      133.49      5.88 o 
  -9   1   5     1063.46     1035.79     19.82 o 
  -8   1   5      806.02      822.34     15.89 o 
  -7   1   5      172.33      164.30      5.75 o 
  -6   1   5       11.39        8.80      1.36 o 
  -5   1   5      519.82      518.38      8.74 o 
  -4   1   5      212.95      215.79      5.96 o 
  -3   1   5      754.92      800.73     19.73 o 
  -2   1   5       58.40       63.74      4.75 o 
  -1   1   5      608.76      664.32     15.93 o 
   0   1   5       21.30       19.96      3.08 o 
   1   1   5      212.33      211.05      7.57 o 
   2   1   5      481.96      488.29     10.40 o 
   3   1   5      350.47      361.20     11.48 o 
   4   1   5      811.13      811.57     18.34 o 
   5   1   5      549.57      512.74     25.87 o 
   6   1   5      334.54      321.75     15.41 o 
   7   1   5      344.48      342.43     18.65 o 
   8   1   5      198.13      198.24     13.27 o 
   9   1   5       11.69        8.21      4.35 o 
  10   1   5       82.07       84.99      9.58 o 
  11   1   5       50.04       43.66      9.07 o 
 -13   2   5       39.21       38.09      7.40 o 
 -12   2   5      220.62      215.53     11.44 o 
 -11   2   5      486.25      480.06     17.40 o 
 -10   2   5       28.93       24.87      3.37 o 
  -9   2   5        0.02       -2.08      1.54 o 
  -8   2   5        0.40        2.77      2.24 o 
  -7   2   5        4.14        1.22      1.66 o 
  -6   2   5        0.19        3.94      0.91 o 
  -5   2   5        5.11        4.46      0.83 o 
  -4   2   5      206.38      199.97      5.20 o 
  -3   2   5       70.06       59.90      4.89 o 
  -2   2   5       83.66       78.05      4.63 o 
  -1   2   5        3.00        2.45      1.06 o 
   0   2   5       58.81       66.38      5.33 o 
   1   2   5       38.79       40.19      3.60 o 
   2   2   5      197.77      183.95      7.78 o 
   3   2   5       54.87       59.43      4.57 o 
   4   2   5       27.47       29.92      3.79 o 
   5   2   5       17.04       18.32      2.88 o 
   6   2   5        3.53       -0.04      3.46 o 
   7   2   5      205.52      222.79     13.51 o 
   8   2   5      103.48       94.49      9.39 o 
   9   2   5       96.83       93.81      9.77 o 
  10   2   5       46.24       71.06     24.08 o 
  11   2   5       14.22        8.44      6.01 o 
 -14   3   5       96.45       92.52     12.42 o 
 -13   3   5       90.97       92.55     12.42 o 
 -12   3   5        3.73        7.28      4.95 o 
 -11   3   5      197.06      207.05     11.29 o 
 -10   3   5      369.45      389.36     15.57 o 
  -9   3   5      151.71      151.10      8.00 o 
  -8   3   5     1277.72     1254.99     23.84 o 
  -7   3   5      400.10      414.83     10.93 o 
  -6   3   5      385.58      367.95     10.25 o 
  -5   3   5      229.06      238.36      8.12 o 
  -4   3   5      330.51      318.37     10.95 o 
  -3   3   5       11.82       12.46      2.49 o 
  -2   3   5      105.43      100.61      5.91 o 
  -1   3   5        0.19       -1.07      1.46 o 
   0   3   5       87.90       69.03      5.47 o 
   1   3   5      112.00      116.04      6.28 o 
   2   3   5      275.79      281.46      9.64 o 
   3   3   5      103.32       81.43      6.26 o 
   4   3   5       57.40       54.87      4.60 o 
   5   3   5      514.51      501.49     14.16 o 
   6   3   5      511.64      521.98     14.71 o 
   7   3   5      389.31      401.16     25.26 o 
   8   3   5        0.05       -2.21      5.86 o 
   9   3   5       22.03       13.05      4.76 o 
  10   3   5       98.44      149.94     18.41 o 
 -13   4   5      130.79      140.95     15.54 o 
 -12   4   5        2.90        5.46      4.11 o 
 -11   4   5       53.18       52.27      9.27 o 
 -10   4   5       19.07       11.63      5.00 o 
  -9   4   5       15.62       22.75      3.12 o 
  -8   4   5      104.75      100.64      6.22 o 
  -7   4   5       49.31       53.53      4.62 o 
  -6   4   5      201.10      179.72     14.01 o 
  -5   4   5      326.26      332.07     13.97 o 
  -4   4   5        2.28        3.54      2.40 o 
  -3   4   5      341.66      304.58     19.23 o 
  -2   4   5     2238.49     2398.25     62.77 o 
  -1   4   5     1858.35     1882.34     45.16 o 
   0   4   5      390.58      399.49     14.55 o 
   1   4   5       61.73       56.59      5.03 o 
   2   4   5        0.38        0.83      1.71 o 
   3   4   5      343.09      343.34     13.68 o 
   4   4   5      272.75      280.33     10.28 o 
   5   4   5        1.74       -2.77      1.85 o 
   6   4   5      109.82      109.71      6.65 o 
   7   4   5        0.35        0.70      4.57 o 
   8   4   5       10.94        9.81      5.93 o 
   9   4   5       17.88       10.89      5.19 o 
  10   4   5       27.77       29.14      6.71 o 
 -13   5   5        7.06       11.93      4.68 o 
 -12   5   5      131.91      116.94     14.40 o 
 -11   5   5      165.53      178.77     17.49 o 
 -10   5   5        5.41        7.99      3.79 o 
  -9   5   5      204.15      170.86     16.72 o 
  -8   5   5      105.40      106.83      8.11 o 
  -7   5   5       84.52       75.88     10.27 o 
  -6   5   5      161.62      153.08     14.65 o 
  -5   5   5      138.75      152.14     14.34 o 
  -4   5   5       33.84       21.42      6.20 o 
  -3   5   5       66.72       54.58      8.66 o 
  -2   5   5        7.25        7.27      4.10 o 
  -1   5   5      124.20      130.72      6.19 o 
   0   5   5       15.65       20.56      3.00 o 
   1   5   5       32.13       30.57      3.88 o 
   2   5   5      829.21      847.92     21.96 o 
   3   5   5      198.73      191.65     12.98 o 
   4   5   5      101.62      119.29      8.31 o 
   5   5   5      100.22       81.33      7.17 o 
   6   5   5        0.10        0.41      2.09 o 
   7   5   5      264.08      271.73     13.43 o 
   8   5   5      117.51       90.76     13.11 o 
   9   5   5        9.99        2.86      5.51 o 
  10   5   5       20.67       24.57      8.50 o 
 -12   6   5       76.00       64.73     11.39 o 
 -11   6   5      430.58      411.41     27.66 o 
 -10   6   5      144.39      151.57     16.44 o 
  -9   6   5        1.82        0.22      2.87 o 
  -8   6   5       27.73       21.52      6.42 o 
  -7   6   5      200.31      215.33     18.38 o 
  -6   6   5      418.06      385.22     24.36 o 
  -5   6   5      145.02      133.56     14.04 o 
  -4   6   5      206.20      196.40     16.86 o 
  -3   6   5      308.79      312.78     20.73 o 
  -2   6   5      272.51      263.04     18.70 o 
  -1   6   5      292.52      285.19     19.29 o 
   0   6   5      233.43      217.81      9.56 o 
   1   6   5       68.65       67.44      5.78 o 
   2   6   5       93.03       82.04      6.64 o 
   3   6   5      894.11      865.93     23.47 o 
   4   6   5       34.53       29.79      9.26 o 
   5   6   5        0.96        6.91      3.07 o 
   6   6   5      174.09      193.61     12.61 o 
   7   6   5       99.22       93.61      8.00 o 
   8   6   5      139.76      146.88     16.89 o 
   9   6   5      216.13      191.80     20.26 o 
 -12   7   5        4.30       13.72      6.32 o 
 -11   7   5        2.87       18.95      7.06 o 
 -10   7   5        3.44       10.97      5.41 o 
  -9   7   5        7.51        7.49      5.01 o 
  -8   7   5       42.86       42.48      9.10 o 
  -7   7   5      264.27      315.51     23.22 o 
  -6   7   5        0.47        2.33      3.11 o 
  -5   7   5       26.48       24.02      6.40 o 
  -4   7   5       20.45       17.11      5.45 o 
  -3   7   5        0.93       -0.47      2.90 o 
  -2   7   5      149.95      125.50     13.27 o 
  -1   7   5       28.82       15.01      5.34 o 
   0   7   5       33.94       35.50      7.25 o 
   1   7   5        0.59       -1.44      1.93 o 
   2   7   5       13.42       10.27      3.11 o 
   3   7   5        3.56        3.57      2.34 o 
   4   7   5      161.67      149.39      9.79 o 
   5   7   5        0.01       -3.27      2.65 o 
   6   7   5        7.41       -0.45      2.77 o 
   7   7   5       71.63       60.32     10.85 o 
   8   7   5       67.19       65.31     12.08 o 
   9   7   5        0.64        2.91      5.71 o 
 -11   8   5      102.53      112.71     15.89 o 
 -10   8   5        0.04        4.82      4.41 o 
  -9   8   5        2.73        5.94      4.55 o 
  -8   8   5        0.99        3.41      3.87 o 
  -7   8   5       45.49       49.14     10.06 o 
  -6   8   5       27.42       29.57      7.95 o 
  -5   8   5      161.16      157.04     16.32 o 
  -4   8   5      539.90      590.03     31.79 o 
  -3   8   5      120.17      108.27     13.38 o 
  -2   8   5      349.18      325.08     22.56 o 
  -1   8   5      752.25      702.55     33.30 o 
   0   8   5      406.86      423.39     24.90 o 
   1   8   5       67.32       65.14      9.63 o 
   2   8   5       95.26      109.77      9.86 o 
   3   8   5       71.84       82.77      7.40 o 
   4   8   5       15.76       13.42      3.78 o 
   5   8   5        0.77       -1.15      3.48 o 
   6   8   5       21.71       27.71      7.15 o 
   7   8   5       60.19       57.38     11.91 o 
   8   8   5        1.28        2.11      5.73 o 
  -9   9   5       94.11       96.10     14.52 o 
  -8   9   5        0.04       -1.92      4.14 o 
  -7   9   5       42.72       44.10      9.83 o 
  -6   9   5        9.89       11.39      5.27 o 
  -5   9   5       69.91       57.10     10.58 o 
  -4   9   5      101.14       97.99     13.34 o 
  -3   9   5       15.57       19.66      6.61 o 
  -2   9   5      209.79      203.37     18.50 o 
  -1   9   5       10.17        7.13      4.56 o 
   0   9   5       26.86       18.61      6.05 o 
   1   9   5        1.42        9.05      5.05 o 
   2   9   5       33.73       45.25      8.63 o 
   3   9   5        0.35       -1.98      6.60 o 
   4   9   5      119.03      143.96     10.15 o 
   5   9   5       27.58       22.88      4.40 o 
   6   9   5        0.31       -6.69      5.25 o 
   7   9   5       34.14       40.77     10.49 o 
  -7  10   5        6.49        9.49      5.68 o 
  -6  10   5      733.99      655.86     37.37 o 
  -5  10   5      612.63      630.73     36.09 o 
  -4  10   5       60.60       66.49     11.91 o 
  -3  10   5      217.85      215.59     20.06 o 
  -2  10   5      176.74      181.26     18.25 o 
  -1  10   5      309.48      334.04     24.39 o 
   0  10   5      536.95      504.95     29.49 o 
   1  10   5      158.73      150.35     15.62 o 
   2  10   5      123.22      131.64     14.48 o 
   3  10   5      318.81      297.17     21.37 o 
   4  10   5      367.47      368.64     23.29 o 
   5  10   5       15.99       16.94      6.96 o 
   6  10   5        5.86       -9.91      6.60 o 
  -5  11   5       58.23       58.03     11.88 o 
  -4  11   5       28.61       28.27      8.29 o 
  -3  11   5       61.19       54.81     10.84 o 
  -2  11   5       82.64       93.89     13.97 o 
  -1  11   5        9.10        4.53      4.95 o 
   0  11   5       84.49       77.17     12.00 o 
   1  11   5        1.51       -1.84      3.28 o 
   2  11   5        0.90       -2.93      4.24 o 
   3  11   5       92.97       85.09     12.05 o 
  -3  12   5       85.75       92.80     14.18 o 
  -2  12   5       77.19       73.23     13.17 o 
  -1  12   5      278.10      235.13     22.14 o 
   0  12   5       25.32        9.67      5.14 o 
 -13   0   6       88.82       70.90     10.32 o 
 -12   0   6      477.41      474.50     26.88 o 
 -11   0   6      398.40      358.85     23.05 o 
 -10   0   6      153.68      164.64     15.46 o 
  -9   0   6      123.32      141.30     14.18 o 
  -8   0   6        6.92        3.54      1.62 o 
  -7   0   6      271.32      262.38     11.08 o 
  -6   0   6      171.95      172.63     12.70 o 
  -5   0   6      267.74      260.66     10.95 o 
  -4   0   6      200.76      205.53     16.39 o 
  -3   0   6      500.32      508.63     26.24 o 
  -2   0   6       90.74       62.83      9.54 o 
  -1   0   6       82.27       79.40     10.39 o 
   0   0   6      610.23      734.87     32.46 o 
   1   0   6      123.26      110.66     12.23 o 
   2   0   6       63.71       58.76      9.36 o 
   3   0   6       21.84       13.90      5.31 o 
   4   0   6       98.02      102.85     12.01 o 
   5   0   6      238.76      268.25     20.23 o 
   6   0   6       59.23       55.40     10.15 o 
   7   0   6      398.27      464.84     28.90 o 
   8   0   6      464.07      514.99     31.69 o 
   9   0   6      327.86      287.37     24.59 o 
 -13   1   6       23.43       19.03      5.95 o 
 -12   1   6       58.91       71.02      7.42 o 
 -11   1   6      179.39      169.57     12.84 o 
 -10   1   6       28.74       29.63      4.88 o 
  -9   1   6        3.66        3.26      3.44 o 
  -8   1   6        1.12        1.54      1.66 o 
  -7   1   6       29.54       30.20      4.90 o 
  -6   1   6      304.41      302.96      8.98 o 
  -5   1   6      181.46      172.73      6.73 o 
  -4   1   6        5.23       10.61      2.11 o 
  -3   1   6      116.94      130.59     15.79 o 
  -2   1   6      199.97      211.53     19.77 o 
  -1   1   6       44.94       49.40      5.90 o 
   0   1   6       21.64       18.98      3.87 o 
   1   1   6        0.79        0.68      2.17 o 
   2   1   6       78.92       90.00      6.21 o 
   3   1   6      429.52      411.95     16.44 o 
   4   1   6       26.87       19.42      6.30 o 
   5   1   6        0.02       -0.42      2.87 o 
   6   1   6       19.15       12.86      4.06 o 
   7   1   6       97.50      106.20     10.04 o 
   8   1   6        4.77        4.07      3.21 o 
   9   1   6        1.02        0.12      3.08 o 
 -13   2   6       90.68      109.29     13.33 o 
 -12   2   6       87.36       91.53     10.86 o 
 -11   2   6       45.80       43.90      5.97 o 
 -10   2   6        2.21       -0.01      2.41 o 
  -9   2   6        0.01        0.85      3.14 o 
  -8   2   6       10.30        9.11      2.37 o 
  -7   2   6      252.88      245.34     13.37 o 
  -6   2   6      373.27      384.71     16.32 o 
  -5   2   6      212.34      200.04     11.62 o 
  -4   2   6      395.51      395.15      9.62 o 
  -3   2   6      516.85      525.70     19.16 o 
  -2   2   6     1010.07     1042.96     19.62 o 
  -1   2   6     1982.82     2057.86     43.63 o 
   0   2   6      188.50      198.74      8.58 o 
   1   2   6        6.70        5.21      2.27 o 
   2   2   6      277.83      292.53     12.99 o 
   3   2   6      261.99      265.37     18.48 o 
   4   2   6        9.17        7.62      2.68 o 
   5   2   6       14.29       11.80      3.37 o 
   6   2   6      129.81      123.93     14.02 o 
   7   2   6       22.61       18.96      5.10 o 
   8   2   6       83.83       91.02      9.69 o 
   9   2   6       45.76       52.55      7.91 o 
 -13   3   6       16.92       40.23      9.02 o 
 -12   3   6       12.93        5.13      4.42 o 
 -11   3   6       26.69       24.27      4.43 o 
 -10   3   6       83.31       79.05      7.77 o 
  -9   3   6      271.02      280.29     14.33 o 
  -8   3   6      303.61      309.28     26.13 o 
  -7   3   6      382.34      378.61     16.48 o 
  -6   3   6       56.80       72.55      5.77 o 
  -5   3   6      140.06      135.28      7.68 o 
  -4   3   6       62.04       75.90      7.40 o 
  -3   3   6       32.92       45.71      4.31 o 
  -2   3   6      340.17      337.07      9.43 o 
  -1   3   6      251.43      239.16      9.73 o 
   0   3   6       33.89       66.06      5.90 o 
   1   3   6       42.01       43.09      6.22 o 
   2   3   6       18.00       19.47      3.71 o 
   3   3   6        0.21        1.87      4.09 o 
   4   3   6      131.25      112.98     11.45 o 
   5   3   6      120.70      121.28     11.90 o 
   6   3   6      165.18      156.17     10.76 o 
   7   3   6       91.89       79.86     12.03 o 
   8   3   6       76.54       92.23      9.88 o 
   9   3   6       12.62        0.52      7.64 o 
 -12   4   6        1.62        2.13      3.49 o 
 -11   4   6       26.65       31.81      8.15 o 
 -10   4   6        0.32        1.61      2.22 o 
  -9   4   6       36.27       31.76      4.97 o 
  -8   4   6       22.92       18.33      5.88 o 
  -7   4   6      147.13      140.86     10.15 o 
  -6   4   6      424.53      403.99     17.23 o 
  -5   4   6      110.44      114.62     13.03 o 
  -4   4   6       55.05       41.71      8.08 o 
  -3   4   6      206.68      233.42     18.23 o 
  -2   4   6      326.84      287.19     10.39 o 
  -1   4   6      507.07      520.63     23.63 o 
   0   4   6      354.04      355.03     12.77 o 
   1   4   6       22.49       16.79      3.29 o 
   2   4   6      131.58      140.52     10.79 o 
   3   4   6      653.31      623.02     20.09 o 
   4   4   6        1.73        2.09      3.63 o 
   5   4   6        0.03        1.68      2.55 o 
   6   4   6      217.03      224.63     12.89 o 
   7   4   6       26.07       19.95      7.48 o 
   8   4   6        7.06       14.60      6.47 o 
   9   4   6       90.48      116.53     15.79 o 
 -12   5   6      131.61      154.08     17.35 o 
 -11   5   6      116.26      115.87     14.94 o 
 -10   5   6      250.51      256.95     21.70 o 
  -9   5   6      459.82      506.15     30.20 o 
  -8   5   6      187.75      183.32     17.68 o 
  -7   5   6       28.65       31.38      7.89 o 
  -6   5   6      107.29      117.00     13.95 o 
  -5   5   6       44.80       46.55      8.87 o 
  -4   5   6      266.68      262.30     19.92 o 
  -3   5   6       62.90       59.74      9.76 o 
  -2   5   6       31.13       42.50      8.55 o 
  -1   5   6       31.41       32.53      3.27 o 
   0   5   6        3.86        2.98      2.14 o 
   1   5   6      172.57      181.88     10.13 o 
   2   5   6      470.83      502.41     17.42 o 
   3   5   6      265.13      266.68     12.97 o 
   4   5   6      287.32      280.88     13.72 o 
   5   5   6      486.76      483.68     18.83 o 
   6   5   6      189.55      195.94     15.85 o 
   7   5   6       89.19       87.85      8.32 o 
   8   5   6        7.65        1.59      4.62 o 
 -11   6   6       35.86       36.49      9.80 o 
 -10   6   6       30.27       45.76      9.62 o 
  -9   6   6        7.28        1.66      3.80 o 
  -8   6   6       28.11       19.67      6.55 o 
  -7   6   6      281.81      273.39     21.87 o 
  -6   6   6        0.41        1.43      3.18 o 
  -5   6   6      248.02      249.93     20.38 o 
  -4   6   6      129.22      112.47     13.63 o 
  -3   6   6       10.70       32.25      8.02 o 
  -2   6   6       19.37       12.66      5.46 o 
  -1   6   6       13.33       10.66      4.61 o 
   0   6   6       82.44       89.45      6.28 o 
   1   6   6        6.49        5.69      4.92 o 
   2   6   6       18.04        9.88      3.47 o 
   3   6   6      177.75      177.21     10.75 o 
   4   6   6       41.99       44.22      5.81 o 
   5   6   6        0.29        0.44      2.64 o 
   6   6   6       21.55        7.99      3.50 o 
   7   6   6        9.46        1.25      5.05 o 
   8   6   6       54.01       58.47     11.82 o 
 -10   7   6      176.06      225.68     21.54 o 
  -9   7   6      266.14      278.53     23.64 o 
  -8   7   6      417.18      439.95     29.24 o 
  -7   7   6      283.06      328.85     24.92 o 
  -6   7   6      153.73      147.49     16.45 o 
  -5   7   6      310.28      357.87     25.10 o 
  -4   7   6      276.74      297.28     22.57 o 
  -3   7   6       29.13       32.70      7.96 o 
  -2   7   6       34.70       20.80      5.84 o 
  -1   7   6       26.99       19.53      6.18 o 
   0   7   6      105.35       90.10     11.93 o 
   1   7   6       36.14       38.18      4.82 o 
   2   7   6      242.32      228.54     12.06 o 
   3   7   6      217.14      235.08     16.61 o 
   4   7   6       54.38       57.91      6.66 o 
   5   7   6       71.05       66.45      7.16 o 
   6   7   6      204.04      216.57     13.04 o 
   7   7   6      265.40      289.41     23.86 o 
  -9   8   6       35.34       23.34      8.10 o 
  -8   8   6        1.80       -3.31      4.15 o 
  -7   8   6        8.97        6.25      4.64 o 
  -6   8   6      102.79       99.79     14.15 o 
  -5   8   6        3.90        4.70      4.69 o 
  -4   8   6        0.00        0.69      2.98 o 
  -3   8   6        0.06        0.72      3.27 o 
  -2   8   6       39.04       41.88      9.02 o 
  -1   8   6      197.09      161.06     16.62 o 
   0   8   6       92.80       71.39     11.04 o 
   1   8   6        0.09       -6.06      4.04 o 
   2   8   6      130.40      123.40     13.94 o 
   3   8   6        0.01        2.61      3.90 o 
   4   8   6        0.23        1.25      2.33 o 
   5   8   6        0.72        7.50      3.29 o 
   6   8   6        0.00        0.55      4.67 o 
  -7   9   6      198.51      238.49     22.58 o 
  -6   9   6       22.95       21.51      8.45 o 
  -5   9   6       94.72      147.52     17.50 o 
  -4   9   6       23.99       23.66      7.55 o 
  -3   9   6      122.60      123.63     15.43 o 
  -2   9   6       30.82       35.51      8.90 o 
  -1   9   6       18.70       24.93      7.44 o 
   0   9   6        1.70       13.04      5.78 o 
   1   9   6       97.14      107.51     13.74 o 
   2   9   6      206.54      198.37     18.32 o 
   3   9   6      190.59      191.52     17.65 o 
   4   9   6      333.10      348.02     23.62 o 
  -5  10   6        1.36       -3.23      4.81 o 
  -4  10   6        5.97       -1.75      4.44 o 
  -3  10   6        1.37       -3.42      4.26 o 
  -2  10   6       46.73       52.85     10.47 o 
  -1  10   6       43.24       30.16      8.78 o 
   0  10   6       73.43       60.06     10.83 o 
   1  10   6       77.96       73.20     11.60 o 
   2  10   6       28.00       20.38      6.22 o 
   3  10   6        8.64       18.59      6.83 o 
  -2  11   6        3.89       11.27      7.39 o 
  -1  11   6        4.25       12.93      7.39 o 
   0  11   6        0.01       -9.89      6.59 o 
 -12   1   7      130.95      109.23      9.79 o 
 -11   1   7      193.16      200.16     20.32 o 
 -10   1   7      216.66      227.57     13.95 o 
  -9   1   7      580.29      611.91     23.06 o 
  -8   1   7      439.26      453.95     19.50 o 
  -7   1   7       64.56       62.90     10.63 o 
  -6   1   7       82.38       81.74      8.19 o 
  -5   1   7      409.33      388.17     17.65 o 
  -4   1   7       36.81       33.13      3.58 o 
  -3   1   7      207.85      218.04     13.12 o 
  -2   1   7       35.25       36.41      5.82 o 
  -1   1   7       95.29       84.78      8.35 o 
   0   1   7       12.94       17.22      4.05 o 
   1   1   7      155.31      135.25      7.97 o 
   2   1   7      283.82      287.40     14.35 o 
   3   1   7      168.98      188.94     14.87 o 
   4   1   7      285.89      290.67     20.90 o 
   5   1   7      282.04      308.23     16.32 o 
   6   1   7      145.02      138.14     11.52 o 
   7   1   7       51.80       48.65      7.94 o 
   8   1   7       13.59       15.33     13.48 o 
 -12   2   7      138.17      156.84     11.71 o 
 -11   2   7      102.31      110.48      9.84 o 
 -10   2   7        4.54        6.11      2.96 o 
  -9   2   7       23.10       23.69      5.86 o 
  -8   2   7       23.52       31.72      5.50 o 
  -7   2   7       70.75       61.92      7.23 o 
  -6   2   7        6.69        6.54      2.80 o 
  -5   2   7        0.45       -2.92      3.11 o 
  -4   2   7      154.93      175.26      6.73 o 
  -3   2   7       68.10       63.37      4.50 o 
  -2   2   7       23.45       22.98      3.25 o 
  -1   2   7       33.62       37.81      4.02 o 
   0   2   7       26.72       18.87      3.09 o 
   1   2   7        0.04       -1.12      2.06 o 
   2   2   7        1.38       -2.35      2.40 o 
   3   2   7       28.04       28.17      4.82 o 
   4   2   7        4.91        2.53      2.64 o 
   5   2   7       12.32       12.09      5.87 o 
   6   2   7        3.50        6.67      3.65 o 
   7   2   7      135.60      176.78     13.67 o 
   8   2   7       52.19       59.39     11.73 o 
 -11   3   7        6.86        9.02      3.45 o 
 -10   3   7      244.47      244.89     15.19 o 
  -9   3   7      221.30      239.17     26.20 o 
  -8   3   7      229.24      286.14     15.54 o 
  -7   3   7       28.23       31.91      5.55 o 
  -6   3   7       65.62       49.69      6.67 o 
  -5   3   7       97.25      110.53     15.61 o 
  -4   3   7      248.66      239.71     13.97 o 
  -3   3   7      173.17      171.62     12.52 o 
  -2   3   7      191.46      181.09      8.25 o 
  -1   3   7      194.18      210.15     10.05 o 
   0   3   7       36.59       43.34      5.00 o 
   1   3   7      124.56      117.89      8.92 o 
   2   3   7      231.60      237.65     12.52 o 
   3   3   7      174.13      185.81     11.49 o 
   4   3   7      239.29      238.61     13.56 o 
   5   3   7      226.95      225.48     13.45 o 
   6   3   7      206.48      168.64     17.34 o 
   7   3   7      339.91      335.19     30.85 o 
 -11   4   7        0.11       -1.50      4.53 o 
 -10   4   7        8.95        7.52      5.18 o 
  -9   4   7        0.22       -3.68      2.45 o 
  -8   4   7      291.83      258.64     17.01 o 
  -7   4   7      232.02      236.56     14.28 o 
  -6   4   7       91.46       94.68     13.19 o 
  -5   4   7       88.05      107.37     13.65 o 
  -4   4   7       22.52       22.53      6.75 o 
  -3   4   7      227.27      212.25     18.77 o 
  -2   4   7      941.93     1043.69     43.62 o 
  -1   4   7      415.65      412.69     21.63 o 
   0   4   7        3.77        4.64      3.13 o 
   1   4   7       61.54       74.58      6.74 o 
   2   4   7      198.51      182.70     11.07 o 
   3   4   7      281.19      288.78     14.37 o 
   4   4   7       40.48       42.43      7.44 o 
   5   4   7       73.68       97.34      9.15 o 
   6   4   7      150.68      140.86     12.55 o 
   7   4   7        4.10       -7.68      5.12 o 
 -11   5   7      230.17      220.71     21.72 o 
 -10   5   7        9.44       11.26      5.99 o 
  -9   5   7      171.46      152.14     17.55 o 
  -8   5   7       96.69       92.96     13.37 o 
  -7   5   7        2.34        1.26      3.51 o 
  -6   5   7      113.06      120.24     14.82 o 
  -5   5   7       59.09       63.98     11.24 o 
  -4   5   7        0.06       -5.68      4.31 o 
  -3   5   7       23.81       18.91      6.67 o 
  -2   5   7      120.17      122.06     14.73 o 
  -1   5   7        0.01        2.18      3.90 o 
   0   5   7        5.31        1.61      3.75 o 
   1   5   7       92.90       98.19      7.64 o 
   2   5   7      520.16      553.49     31.97 o 
   3   5   7       35.59       33.52      5.54 o 
   4   5   7       14.48       18.80      4.41 o 
   5   5   7       36.48       29.92      5.61 o 
   6   5   7        6.18        8.53      3.79 o 
  -9   6   7        0.53       -8.70      5.80 o 
  -8   6   7       59.18       37.03      8.85 o 
  -7   6   7       23.19       17.60      6.29 o 
  -6   6   7      162.84      143.64     16.78 o 
  -5   6   7      149.82      169.85     17.86 o 
  -4   6   7      139.96      127.43     15.44 o 
  -3   6   7      377.91      417.91     27.59 o 
  -2   6   7      437.02      451.50     28.70 o 
  -1   6   7      202.63      197.28     18.47 o 
   0   6   7      137.12      133.51     15.45 o 
   1   6   7        0.31       -6.97      4.66 o 
   2   6   7       12.69       21.75      7.28 o 
   3   6   7      204.67      171.88     17.09 o 
   4   6   7        0.00        6.76      5.04 o 
   5   6   7        5.95        6.09      3.39 o 
   6   6   7       92.52      112.59     14.83 o 
  -8   7   7       70.48       67.19     11.92 o 
  -7   7   7      210.46      192.21     20.26 o 
  -6   7   7       19.04       -0.57      4.96 o 
  -5   7   7        5.74        2.09      4.82 o 
  -4   7   7       36.99       32.18      8.64 o 
  -3   7   7        5.26        0.35      4.50 o 
  -2   7   7      103.24       87.51     12.95 o 
  -1   7   7        3.42       -3.70      4.33 o 
   0   7   7        2.10        8.48      4.90 o 
   1   7   7       10.65       14.37      6.45 o 
   2   7   7        1.24        6.50      4.72 o 
   3   7   7       36.39       26.15      7.15 o 
   4   7   7        3.73        6.54      3.84 o 
   5   7   7        0.24       -5.93      3.95 o 
  -6   8   7       35.71       41.85     10.10 o 
  -5   8   7      186.95      182.40     19.59 o 
  -4   8   7      194.94      185.86     19.61 o 
  -3   8   7       14.41       37.93      8.88 o 
  -2   8   7       57.99       81.21     12.85 o 
  -1   8   7      266.50      265.83     22.62 o 
   0   8   7      192.95      190.81     19.19 o 
   1   8   7       63.94       74.03     12.19 o 
   2   8   7       77.94       88.43     13.26 o 
   3   8   7        6.12       -7.15      4.76 o 
  -3   9   7        1.73       10.00      6.18 o 
  -2   9   7       14.81       13.78      6.69 o 
  -1   9   7        1.03        8.02      5.98 o 
   0   9   7        0.91        7.01      5.85 o 
   1   9   7       18.02       11.46      6.17 o 
 -10   0   8       11.01       33.54      8.53 o 
  -9   0   8       26.55       40.45     10.02 o 
  -8   0   8       30.42       27.26      7.87 o 
  -7   0   8       93.77       80.12     12.88 o 
  -6   0   8      135.34      149.81     17.11 o 
  -5   0   8      212.19      178.62     18.64 o 
  -4   0   8      380.15      416.48     28.15 o 
  -3   0   8      608.94      609.73     34.20 o 
  -2   0   8      446.89      452.73     29.52 o 
  -1   0   8      327.27      357.11     26.11 o 
   0   0   8       76.00       97.82     14.15 o 
   1   0   8        6.48        6.13      5.46 o 
   2   0   8        4.15        2.74      3.33 o 
   3   0   8        3.59        6.46      5.01 o 
   4   0   8        5.11        7.77      5.60 o 
   5   0   8       54.00       80.16     12.67 o 
 -10   1   8        4.71       10.25      3.64 o 
  -9   1   8        3.25        7.95      3.71 o 
  -8   1   8       90.45      107.06     10.20 o 
  -7   1   8       63.94       58.22      7.69 o 
  -6   1   8        0.03        2.17      4.28 o 
  -5   1   8       56.03       52.79      7.23 o 
  -4   1   8        2.71        0.21      2.67 o 
  -3   1   8      123.32      124.26     17.75 o 
  -2   1   8       70.13       53.77      7.56 o 
  -1   1   8       23.60       21.76      3.63 o 
   0   1   8       64.05       55.19      5.65 o 
   1   1   8        0.90        1.13      6.12 o 
   2   1   8        2.92       -4.37      2.91 o 
   3   1   8       11.31        8.53      3.80 o 
   4   1   8        1.32        5.36      3.50 o 
   5   1   8        0.58       -1.67      3.19 o 
 -10   2   8        1.87       -3.04      2.84 o 
  -9   2   8       55.05       45.85     11.82 o 
  -8   2   8      125.28      141.36     11.86 o 
  -7   2   8      306.04      299.01     16.98 o 
  -6   2   8      256.92      245.07     15.38 o 
  -5   2   8       68.08       81.99     11.04 o 
  -4   2   8      114.75      106.04     10.19 o 
  -3   2   8      134.98      139.29     11.55 o 
  -2   2   8      141.45      146.50     11.98 o 
  -1   2   8      278.45      297.14     26.58 o 
   0   2   8       38.45       43.98      5.53 o 
   1   2   8       40.47       56.05      6.48 o 
   2   2   8      479.10      461.96     31.35 o 
   3   2   8      214.62      207.28     13.10 o 
   4   2   8        7.46        6.22      5.45 o 
   5   2   8       45.87       49.18      7.39 o 
 -10   3   8      146.22      147.39     12.37 o 
  -9   3   8      103.73       84.06      9.47 o 
  -8   3   8       48.17       59.77      7.92 o 
  -7   3   8       18.30       12.18      7.69 o 
  -6   3   8       12.76       15.44      4.73 o 
  -5   3   8       49.85       49.93      7.05 o 
  -4   3   8       11.04       10.46      6.59 o 
  -3   3   8        2.05        1.26      4.23 o 
  -2   3   8      176.32      189.05     19.08 o 
  -1   3   8       20.81       17.01      7.44 o 
   0   3   8        0.32        9.19      5.49 o 
   1   3   8        5.60        9.74      5.94 o 
   2   3   8        1.06        2.43      3.85 o 
   3   3   8       42.62       62.76      7.36 o 
   4   3   8      129.13      128.57     11.49 o 
   5   3   8      117.93      113.92     10.46 o 
  -8   4   8       53.43       62.99     11.68 o 
  -7   4   8       15.52       16.76      7.53 o 
  -6   4   8      128.51      148.57     17.44 o 
  -5   4   8       82.50      102.32     14.36 o 
  -4   4   8       74.68       87.60     13.44 o 
  -3   4   8      371.93      385.98     27.73 o 
  -2   4   8      419.07      380.35     27.37 o 
  -1   4   8      225.57      225.58     21.06 o 
   0   4   8       69.63      103.90     14.31 o 
   1   4   8       30.33       22.50      7.68 o 
   2   4   8        6.81        9.32      5.88 o 
   3   4   8       34.31       29.84      8.42 o 
   4   4   8       36.31       37.52      9.05 o 
  -7   5   8       41.96       30.56      8.30 o 
  -6   5   8       82.25      104.24     15.40 o 
  -5   5   8      177.54      167.55     18.64 o 
  -4   5   8      116.02       95.11     14.15 o 
  -3   5   8       49.38       45.84     10.10 o 
  -2   5   8       69.19       46.74     10.11 o 
  -1   5   8      168.16      199.45     20.37 o 
   0   5   8       14.97       15.96      6.40 o 
   1   5   8      142.12      155.88     17.59 o 
   2   5   8      416.34      427.60     28.94 o 
   3   5   8      270.57      254.27     22.55 o 
  -5   6   8      114.13      114.97     15.99 o 
  -4   6   8        1.84        0.90      5.41 o 
  -3   6   8       31.76       13.78      6.84 o 
  -2   6   8        5.78       -4.33      3.90 o 
  -1   6   8       21.31       24.69      7.30 o 
   0   6   8       57.41       55.06     11.24 o 
   1   6   8       15.65       14.61      6.85 o 
   2   6   8        3.02        3.81      4.79 o 
  -3   7   8        1.44       -0.43      4.88 o 
  -2   7   8       10.39        4.42      6.33 o 
  -1   7   8        7.45        5.68      4.64 o 
   0   7   8       13.82       29.92      8.96 o 
   1   7   8       26.82       16.07      7.09 o 
  -6   1   9       91.29       93.48     14.56 o 
  -5   1   9      138.21      148.66     12.87 o 
  -4   1   9        2.19        5.68      3.64 o 
  -3   1   9       21.92       17.61     11.92 o 
  -2   1   9       33.39       43.75      7.21 o 
  -1   1   9       31.52       33.31      6.34 o 
   0   1   9       26.56       38.98     10.25 o 
   1   1   9       61.90       49.72     11.59 o 
   2   1   9       87.90       90.47     13.26 o 
  -6   2   9       25.84       29.54      9.13 o 
  -5   2   9        2.95       -1.99      4.99 o 
  -4   2   9       98.16      108.95     11.25 o 
  -3   2   9      114.65       86.48     10.02 o 
  -2   2   9       27.34       21.36      7.99 o 
  -1   2   9       33.81       45.48     10.59 o 
   0   2   9        5.44       -0.88      3.93 o 
                                                 
